# Supplementary material for: Identification of potential new T cell activation molecules: a Bioinformatic Approach
Source: Sci Rep. 2024 Sep 27;14:22219. doi: 10.1038/s41598-024-73003-9 (PMC11436975; doi:10.1038/s41598-024-73003-9)
Supplement: Supplementary file 2 — Supplementary Material 2 [file 41598_2024_73003_MOESM2_ESM.xlsx]

## Sheet: Table S4
Datasets	Cell type	Activation conditions	General Conditions	Platform
GSE136625	CD4+ T-cells	CD2/CD3/CD28 MACSiBead™ particles (T cell activation/expansion kit, human, Miltenyi Biotec)	Taken from two healthy donors at 0, 2, 4, 6, 8, 10, 12, 14, 16, 18, 20,22 and 24 h) with three replicates each	Agilent-028004 SurePrint G3 Human GE 8x60K Microarray
GSE902	CD4+ Blasts and Jurkat T cells	PBMCs were stimulated for 5 days with Phytohemagglutinin (PHA), then rested and left in media without PHA for a day. After were restimulated with anti-CD3 and anti-CD28 mAb 1 ug/ml.)	Collected at 0, 0.25, 0.5, 2, 6, 12, 18h	Rosetta (Merck) Human 50k array
GSE11989	Jurkat	Cells were stimulated with 50 ng/ml PMA and 2 μg/ml PHA	0hr, 4hr, and 12hr	Operon Human V3.0.2 printed oligonucleotide array
GSE50971	Primary human T lymphoblasts	Cells were stimulated with (PMA) (50 ng/ml) plus ionomycin (500 ng/ml)	24 hours	Agilent-014850 Whole Human Genome Microarray 4x44K G4112F
GSE13887	CD3+ T cells	Cells were stimulated with anti CD3 1ug/ml plus anti CD28 0.5 ug/ml antibodies	24 hours	Affymetrix Human Genome U133
Table S4 Different studies, cell types, stimulation and platforms used in the GEO datasets analyzed
