# Supplementary material for: Identification of potential new T cell activation molecules: a Bioinformatic Approach
Source: Sci Rep. 2024 Sep 27;14:22219. doi: 10.1038/s41598-024-73003-9 (PMC11436975; doi:10.1038/s41598-024-73003-9)
Supplement: Supplementary file 3 — Supplementary Material 3 [file 41598_2024_73003_MOESM3_ESM.xlsx]

## Sheet: Early potential Activation mole
Early Potential T cell activation molecules (up regulated genes in GSE 136625 at 2, 4 and 6h post activation, in D are the shared genes between the tree time points
GSE136625
2 hours	4 hours	6 hours
GeneName	GeneName	GeneName	Shared (267)
STAG2	A2M	LOC644717	STAG2
GRB10	AATK	ARL13B	GRB10
ARL13B	ACSL6	SCUBE2	ARL13B
ENST00000389967	ACTG1	MDM4	ENST00000389967
COPZ1	ADAM12	IL6ST	COPZ1
ENST00000409905	ADAM15	lincRNA:chr2:61157146-61167346_R	ENST00000409905				D Shared genes upregulated at 2,4 and 6h post activation
SORCS2	ADARB1	SYT10	SORCS2
MMP10	ADK	GRB10	MMP10
ANAPC1	ADRA1A	ENST00000409905	ANAPC1
SLC23A2	AFF3	ANAPC1	SLC23A2
MDM4	AGRP	PODXL2	MDM4
TTC23L	AGTR2	COPZ1	TTC23L
SBDS	AIG1	lincRNA:chr3:106959773-107004511_R	SBDS
ZNF10	AK098126	FBLN7	ZNF10
lincRNA:chr2:61157146-61167346_R	AK098478	ENST00000389967	lincRNA:chr2:61157146-61167346_R
CFH	AKAP12	RND3	CFH
TNFRSF25	AKR1D1	ENST00000375389	TNFRSF25
RND3	ALDH7A1	TNFRSF25	RND3
BAHD1	ALDOA	EPB41L5	BAHD1
ZFP3	ALG5	HPS1	ZFP3
HN1	ANAPC1	KIAA1949	HN1
MAS1	ANKLE2	GREB1L	MAS1
lincRNA:chr14:100693122-100704538_F	ANKRD26	lincRNA:chr2:8001249-8036724_R	lincRNA:chr14:100693122-100704538_F
PSCA	ANXA2	MAS1	lincRNA:chr7:29585850-29601745_R
lincRNA:chr7:29585850-29601745_R	APAF1	RPS19	KIAA1949
KIAA1949	APOA1BP	CYB5A	lincRNA:chr3:45595021-45600271_R
lincRNA:chr3:45595021-45600271_R	ARF5	DB033244	SCUBE2
SCUBE2	ARFGAP1	POU4F3	EIF4E
EIF4E	ARHGAP19	FABP7	RPUSD1
RPUSD1	ARHGEF1	KRTAP4-2	CYB5A
CYB5A	ARHGEF2	PFDN6	lincRNA:chr3:106959773-107004511_R
lincRNA:chr3:106959773-107004511_R	ARL13B	CFH	lincRNA:chr4:28438152-28448877_R
lincRNA:chr4:28438152-28448877_R	ASH1L	PTPN11	NCAPD3
NCAPD3	ASPSCR1	CLDN16	FBLN7
FBLN7	ATG4D	SBDS	BTAF1
BTAF1	AY239294	STAG2	ENST00000375389
ENST00000375389	AZU1	RUNX3	KHDC1
KHDC1	BACE2	lincRNA:chr4:109595976-109603001_R	LOC644717
LOC644717	BAHD1	AATK	PPAP2A
PPAP2A	BAZ1A	lincRNA:chr7:29585850-29601745_R	TRIM4
TRIM4	BBX	INPP5A	YIPF1
YIPF1	BIRC2	lincRNA:chr3:45595021-45600271_R	USP16
CXorf58	BPTF	SLC5A1	lincRNA:chr15:39471428-39472241_R
USP16	BRCA2	LOC440104	TMEM8B
lincRNA:chr15:39471428-39472241_R	BSDC1	LRRC38	DDX6
TMEM8B	BTAF1	PIN1	INTS1
DDX6	BX117289	PPP1R3E	PODXL2
ENST00000394111	C10orf47	ACSL6	AIG1
INTS1	C10orf75	NEK8	HMGCS2
PODXL2	C11orf17	RHO	LRRC38
ZDHHC18	C13orf23	SLC23A2	LOC100127919
BACE2	C14orf48	MAPK8IP3	SFRS11
CADM1	C14orf50	ZNF10	ENST00000450237
AIG1	C18orf21	DA798455	AGRP
HMGCS2	C1orf180	STAT1	TMEM217
LRRC38	C1orf25	lincRNA:chr1:198335952-198347302_R	HRCT1
lincRNA:chr5:86405094-86425344_F	C1QL3	lincRNA:chr7:26534756-26537010_F	TENC1
LOC100127919	C21orf33	lincRNA:chr6:22181638-22194615_R	TFF3
TOR1A	C22orf27	KIAA2013	LILRB4
COL13A1	C6orf127	TTC23L	MYPN
INTS6	C7orf30	CA9	NP1243929
APOA1BP	C7orf33	TNFSF18	VSIG10L
LOC100128402	C7orf38	DDX6	P4HTM
ZNF667	C9orf114	ZFP3	CCT4
SFRS11	C9orf144	GSTCD	lincRNA:chrX:64042150-64093950_F
ENST00000450237	C9orf3	ING2	HNRNPU
AGRP	CA2	WIPF1	PLCD4
lincRNA:chr10:19981424-20023407_F	CA9	EPHB2	PDIA4
TMEM217	CACNB4	DA880232	NP1168526
HRCT1	CADM1	NANOS2	ITIH3
C2orf65	CCDC99	NCAPD3	lincRNA:chr4:109595976-109603001_R
TENC1	CCNC	ITIH3	ASH1L
TFF3	CCT4	TFF3	NLE1
LILRB4	CCT4	VPS24	PPHLN1
MYPN	CD200	lincRNA:chr1:211564402-211589752_R	BAZ1A
LIMS3	CD2BP2	LOC730144	lincRNA:chr1:163265476-163278951_F
NP1243929	CD300LB	DPF1	NANOS2
VSIG10L	CD84	MMP13	lincRNA:chr12:30949933-30956333_R
CCNC	CD86	lincRNA:chr2:134962836-134965161_F	SLC5A1
P4HTM	CES7	SULT1E1	KRT38
CCT4	CFH	P4HTM	RHO
lincRNA:chrX:64042150-64093950_F	CFI	LOC283038	ANXA2
HNRNPU	CHCHD2	FAM153C	ENST00000434042
PLCD4	CHKA	INTS1	TACR3
OBP2A	CHRM5	LOC729860	LHFPL5
PDIA4	CK300181	SFRS11	KRTDAP
NP1168526	CKLF	TYSND1	PTPN22
ITIH3	CLDN16	lincRNA:chr2:120459730-120511405_R	PLXNA1
lincRNA:chr4:109595976-109603001_R	CNIH3	ENST00000434042	CD86
ASH1L	CNPY1	RPL7	MIPEP
lincRNA:chr9:102563729-102574754_F	COL13A1	TACR3	NF1
ZBTB47	COL2A1	USP16	BRCA2
NLE1	COL4A2	VWA5B1	IGFBP2
PHYHIP	COL6A2	KRT38	LNP1
PPHLN1	COL6A6	LNP1	KIF2B
BAZ1A	COLEC11	MIPEP	PKNOX1
lincRNA:chr4:75530726-75597151_F	COPZ1	BRCA2	HPS1
lincRNA:chr1:163265476-163278951_F	COX15	POF1B	USO1
lincRNA:chrX:130874594-130963544_R	CP	LHFPL5	TTTY10
NANOS2	CPEB3	CD86	RPS19
ENST00000339692	CPLX3	KIF2B	lincRNA:chr11:65265824-65275174_R
lincRNA:chr12:30949933-30956333_R	CRYGS	IGFBP2	GREB1L
SLC5A1	CSF1R	lincRNA:chr18:53763220-53804580_R	ING2
KRT38	CSN1S1	USO1	KRTAP19-6
lincRNA:chr1:55833137-55834447_F	CTBS	YIPF1	lincRNA:chr4:24807052-24813177_F
RHO	CTSF	CD84	lincRNA:chr2:8001249-8036724_R
ANXA2	CUGBP2	lincRNA:chr11:65265824-65275174_R	NFKBIZ
ENST00000434042	CUGBP2	SIGLEC5	PFDN6
TACR3	CXorf58	PRPF8	DB033244
LHFPL5	CYB5A	KHDC1	POU4F3
C10orf47	CYP4B1	lincRNA:chr15:39471428-39472241_R	FABP7
KRTDAP	CYP4Z1	NP1168526	KRTAP4-2
NOP14	DA798455	CCT4	LOC338756
PTPN22	DA880232	lincRNA:chrX:106895444-106901544_R	PTPN11
PLXNA1	DB033244	TAS2R31	STAC
CD86	DCAF6	EHMT1	FCRL2
CFB	DCLRE1B	SORCS2	lincRNA:chr5:60702740-60703962_R
MIPEP	DDIT4	ENST00000390606	SLC22A18
NF1	DDX6	PABPN1	ENST00000390307
BRCA2	DEFA3	TOMM20	ETFB
RCCD1	DGKZ	NCRNA00200	PLEKHA1
C6orf1	DHODH	ZNHIT6	ACTG1
IGFBP2	DLG5	MBD1	MMP16
LNP1	DNAJC30	ENST00000450237	RABEP2
KIF2B	DNM3	EXOSC3	EHMT1
PKNOX1	DPF1	lincRNA:chr16:20866393-20866851_R	EPB41L5
HPS1	DSG3	LOC100129194	LRAT
USO1	DTNA	COL4A2	MUC21
TTTY10	DUX4	NEURL2	SHE
RPS19	EHMT1	lincRNA:chr4:53579005-53580304_R	SMC6
LOC100130794	EIF4E	CD2BP2	lincRNA:chr11:70862452-70959427_F
USP6	ELAVL1	LILRB4	lincRNA:chr8:128302061-128494384_R
lincRNA:chr11:65265824-65275174_R	ENAH	PIGK	NAT8
GREB1L	ENKUR	lincRNA:chr14:51729675-51760650_R	ARF5
ING2	ENST00000277550	lincRNA:chr15:69884551-69988069_F	lincRNA:chr1:211564402-211589752_R
KRTAP19-6	ENST00000297020	lincRNA:chr3:156470851-156534851_R	lincRNA:chr12:76316708-76327283_R
lincRNA:chr4:24807052-24813177_F	ENST00000318060	KRTAP21-1	KIAA2013
lincRNA:chr2:8001249-8036724_R	ENST00000318701	lincRNA:chr9:132251378-132267359_F	lincRNA:chr15:79646497-79646982_F
NFKBIZ	ENST00000322227	MREG	IL6ST
PFDN6	ENST00000328281	ENST00000328281	lincRNA:chr2:120459730-120511405_R
DB033244	ENST00000333984	SOCS6	UPF1
GABARAPL2	ENST00000355283	lincRNA:chr4:82163426-82197376_F	USP35
POU4F3	ENST00000368744	LRAT	GNB2
FABP7	ENST00000370504	PPHLN1	RUNX3
KRTAP4-2	ENST00000371041	VSIG10L	FANCG
LOC338756	ENST00000374139	FBXL17	lincRNA:chr16:11557374-11585299_F
NUDT8	ENST00000375389	LOC100127919	MEPE
PTPN11	ENST00000377200	GSTO1	LAMC2
ADAMTS5	ENST00000378305	ADRA1A	ENST00000469435
STAC	ENST00000378963	lincRNA:chr2:177039979-177049079_F	MUDENG
FADS1	ENST00000383718	MCART1	TNFSF18
NOTUM	ENST00000389967	KIRREL3	GSTA3
FCRL2	ENST00000390307	MYPN	MPL
lincRNA:chr5:1701400-1723250_R	ENST00000390606	ETFB	CSN1S1
lincRNA:chr5:60702740-60703962_R	ENST00000390625	GPR87	lincRNA:chr8:16113839-16424929_R
SLC22A18	ENST00000391679	STAC	MREG
ENST00000390307	ENST00000394111	ARFGAP1	MYADM
ETFB	ENST00000395449	ENST00000390307	PABPN1
FCGRT	ENST00000395886	lincRNA:chr14:35428549-35439074_R	ACSL6
PLEKHA1	ENST00000396419	MMP10	MRC2
ACTG1	ENST00000397190	C14orf48	AATK
ENST00000355681	ENST00000397554	GALNT9	CD84
EPB41L1	ENST00000399181	lincRNA:chr5:60702740-60703962_R	MFSD2A
MMP16	ENST00000402102	RARRES2	PIGK
RABEP2	ENST00000403208	AGRP	CCDC99
EHMT1	ENST00000406114	PLXNA1	GSTCD
EPB41L5	ENST00000409905	TTC13	PCDH24
LRAT	ENST00000434042	AIG1	VPS24
MUC21	ENST00000443925	PLEKHA1	ENST00000397190
ZFP30	ENST00000450237	SLC22A18	DLG5
FOXM1	ENST00000457972	ASH1L	KCNJ5
SHE	ENST00000469435	ENST00000469435	lincRNA:chr3:156470851-156534851_R
SMC6	EPB41L5	GNA13	WFDC1
lincRNA:chr11:70862452-70959427_F	EPHB2	lincRNA:chr11:70862452-70959427_F	BX117289
lincRNA:chr8:128302061-128494384_R	EPN1	lincRNA:chr18:33016877-33028102_F	SYN2
NAT8	ETFB	RABEP2	LOC552889
ARF5	ETV5	C21orf33	WDR93
lincRNA:chr1:211564402-211589752_R	EXOSC3	lincRNA:chr8:128302061-128494384_R	PINK1
lincRNA:chr12:76316708-76327283_R	F11	IL6ST	FAM126B
KIAA2013	FABP7	UPF1	lincRNA:chr7:151825992-151831517_F
lincRNA:chr15:79646497-79646982_F	FAIM3	C11orf17	MANBAL
IL6ST	FAM126B	ENST00000402102	MGC39372
lincRNA:chr2:120459730-120511405_R	FAM153C	ST3GAL6	MPP2
UPF1	FAM171A1	lincRNA:chr7:30430500-30443671_R	FAM195A
USP35	FAM181A	LOC388271	LOC388271
GNB2	FAM193A	MDM2	LOC729860
RUNX3	FAM195A	KEAP1	ADARB1
FANCG	FANCG	LARP1B	lincRNA:chr2:177039979-177049079_F
lincRNA:chr16:11557374-11585299_F	FBLN7	lincRNA:chr15:79646497-79646982_F	UTP14A
MEPE	FBXL17	RYR3	LOC729041
NCOA2	FBXO4	C10orf75	MCART1
LAMC2	FCGR2A	IL1RN	MRPL19
PARN	FCGRT	LCNL1	SEMG2
ENST00000469435	FCRL2	NF1	CLDN16
MUDENG	FER1L4	ASPSCR1	lincRNA:chr4:82163426-82197376_F
TNFSF18	FITM1	PKNOX1	ENST00000383718
ENST00000402221	FLI1	lincRNA:chr8:42980727-42986843_R	LOC100132966
GSTA3	FLJ39080	PPAP2A	ADAM12
MPL	FOXM1	OCLN	lincRNA:chr7:26534756-26537010_F
CSN1S1	FUBP1	SNORD9	ENST00000374139
SLC8A1	FZR1	lincRNA:chr4:68576155-68595930_R	KPNA2
lincRNA:chr8:16113839-16424929_R	GALNT12	lincRNA:chr1:55838380-55839030_R	lincRNA:chr17:73587548-73588131_F
MREG	GALNT9	HLA-DPB1	TSHB
MYADM	GAS2L2	KCNJ5	KLHL34
PABPN1	GATA1	LOC728411	ENST00000395886
ACSL6	GLTPD2	SH3GLB1	TERF1
MRC2	GLUD2	VIM	BBX
AATK	GNA13	CRYGS	ENST00000402102
CCDC57	GNB2	lincRNA:chr11:59659799-59782024_F	FAM153C
CD84	GNG11	lincRNA:chr9:6047380-6066714_F	ITIH5
MFSD2A	GPR31	ARF5	RPH3A
PIGK	GPR35	SEL1L	C11orf17
CCDC99	GPR87	MED30	LMOD1
GSTCD	GPRC5D	SEMG2	RYR3
lincRNA:chr2:27787696-27799196_R	GRB10	TWISTNB	SNORD9
lincRNA:chr8:107282399-107313749_F	GREB1L	C1QL3	INPP5A
PCDH24	GRINA	MUC21	lincRNA:chr2:91595323-91623203_F
VPS24	GRM1	PCBD1	ENST00000318060
ENST00000397190	GRP	BAZ1A	HLA-DPB1
lincRNA:chr3:149784985-149796785_R	GRXCR2	COL6A2	lincRNA:chr18:33016877-33028102_F
LOC100130547	GSTA3	TTTY10	PTK7
TACR2	GSTCD	ENST00000297020	ENKUR
DLG5	GSTP1	TP53RK	lincRNA:chr5:18484318-18746268_R
KCNJ5	GTF2IRD1	CKLF	TOP2B
lincRNA:chr3:156470851-156534851_R	GZMK	CSN1S1	CRYGS
WFDC1	H3F3A	ENST00000396419	lincRNA:chr14:35428549-35439074_R
BX117289	HABP4	IL18RAP	ELAVL1
GGT3P	HBZ	BBX	HPS3
SYN2	HCN3	HPS5	lincRNA:chr10:6628185-6628875_F
CPNE9	HEATR1	lincRNA:chrX:112733219-112749894_R	lincRNA:chr2:232366756-232372381_R
KLHL24	HEATR7B2	lincRNA:chr19:24216278-24249119_F	RARRES2
LOC552889	HERC4	LYZL4	ROPN1L
PF4	HLA-DPB1	NFKBIZ	SP110
C20orf95	HMG20B	NP1243929	HTATIP2
FAM192A	HMGCS2	RAB3GAP2	LOC100131519
HPD	HN1	MAPK4	PAXIP1
WDR93	HNRNPU	PDS5A	SMAD4
ADAM15	HPS1	lincRNA:chr22:18404600-18411525_R	GRM1
PINK1	HPS3	TSHB	lincRNA:chr4:74375927-74399845_R
C16orf67	HPS4	ETV5	APAF1
C9orf44	HPS5	lincRNA:chr2:114735602-114736110_R	DGKZ
FAM126B	HRCT1	SEC14L2	HEATR1
FMOD	HSP90AA1	EPN1	LGALS3
lincRNA:chr7:151825992-151831517_F	HSPA1A	HEATR7B2	PYGO1
MANBAL	HSPB6	KIRREL	GNA13
MGC39372	HTATIP2	ENST00000355283	UQCRC2
MPP2	IGFBP2	MEPE	DSG3
FAM195A	IL18RAP	WT1	lincRNA:chr8:42980727-42986843_R
LOC388271	IL1RN	ZNF524	NFX1
LOC729860	IL6ST	PDIA4	PLA2G12A
ADARB1	IL6ST	PTPN22	FLJ39080
lincRNA:chr2:177039979-177049079_F	INCENP	C1orf58	lincRNA:chr6:22181638-22194615_R
SRP54	ING2	METTL2A	MMP13
UTP14A	ING3	MGC39372	TNRC18
LOC729041	INPP5A	MRPL41	RBM9
MCART1	INTS1	PLEKHA5	SPA17
MRPL19	INTS6	FAM195A	ST3GAL6
SEMG2	ITGB6	ZNF777	GSTP1
CLDN16	ITIH3	COL2A1	lincRNA:chr1:201509727-201545677_F
lincRNA:chr4:82163426-82197376_F	ITIH5	PAXIP1	LOC440104
ENST00000383718	IYD	WASF1	AK098478
lincRNA:chr18:39081199-39212092_R	KCNC3	GSTA3	DEFA3
LOC100132966	KCNJ5	GSTP1	LOC100130932
SP7	KEAP1	lincRNA:chr1:201509727-201545677_F	LOC283038
ENPP1	KHDC1	lincRNA:chr1:33852313-33867538_R	TNFRSF9
SENP2	KIAA1328	lincRNA:chr2:165508379-165527004_F	ZNF500
ADAM12	KIAA1949	UBE2D1	ZNRF3
ADCY9	KIAA2013	ACTG1
BSDC1	KIF2B	LOC100130932
LENG8	KIRREL	SMOC1
lincRNA:chr7:26534756-26537010_F	KIRREL3	TMEM8B
MRPL46	KLF2	XAGE2B
ENST00000374139	KLHL34	ENAH
ENST00000406053	KPNA2	ITIH5
KPNA2	KRT2	DCAF6
TMEM146	KRT38	PGPEP1
PDC	KRTAP19-6	ENST00000377200
CES1	KRTAP4-2	SHE
lincRNA:chr17:73587548-73588131_F	KRTDAP	MARS2
LOC100131583	LAMC2	BAHD1
FCGR2B	LCNL1	PLEKHA5
TSHB	LGALS3	PTK7
CHIC2	LHFPL5	SKP2
ENST00000319040	LILRB4	ENST00000444596
lincRNA:chr6:48044816-48070216_R	LIMK2	lincRNA:chr7:151825992-151831517_F
RAD21	LIMS3	OR2L3
SSX3	lincRNA:chr1:163265476-163278951_F	TMEM217
KLHL34	lincRNA:chr1:198335952-198347302_R	GLUD2
SERPING1	lincRNA:chr1:201509727-201545677_F	lincRNA:chr1:90090112-90097487_F
UBE2E2	lincRNA:chr1:211564402-211589752_R	lincRNA:chr5:42985502-42991219_R
BF515046	lincRNA:chr1:246948452-246962677_R	LOC100131673
ENST00000395886	lincRNA:chr1:55838380-55839030_R	FOXK2
TERF1	lincRNA:chr1:90090112-90097487_F	GPR31
AKT1S1	lincRNA:chr10:19981424-20023407_F	PRNP
BBX	lincRNA:chr10:6628185-6628875_F	RALGPS2
ENST00000402102	lincRNA:chr11:59026224-59031774_R	LOC348751
FAM153C	lincRNA:chr11:59659799-59782024_F	PAX7
ITIH5	lincRNA:chr11:65265824-65275174_R	ADK
RPH3A	lincRNA:chr11:70862452-70959427_F	ENST00000397190
C11orf17	lincRNA:chr11:88105752-88140214_F	SRM
GPR34	lincRNA:chr12:30949933-30956333_R	ENST00000368744
LMOD1	lincRNA:chr12:76316708-76327283_R	FAIM3
RYR3	lincRNA:chr13:110652899-110676049_F	GALNT12
SNORD9	lincRNA:chr13:22572600-22804150_F	ROPN1L
IGF1	lincRNA:chr13:31179400-31191346_F	USP35
INPP5A	lincRNA:chr13:87525274-87925249_F	ING3
lincRNA:chr2:91595323-91623203_F	lincRNA:chr14:100693122-100704538_F	lincRNA:chr14:100693122-100704538_F
ENST00000318060	lincRNA:chr14:101365673-101366049_F	lincRNA:chr2:152627254-152653328_R
HLA-DPB1	lincRNA:chr14:35428549-35439074_R	lincRNA:chr21:40218169-40220553_F
lincRNA:chr18:33016877-33028102_F	lincRNA:chr14:51729675-51760650_R	SIRPG
MED23	lincRNA:chr14:56036572-56044197_F	C9orf144
PTK7	lincRNA:chr15:31693375-31696875_F	HN1
ATP1B1	lincRNA:chr15:39471428-39472241_R	lincRNA:chr1:246948452-246962677_R
ENKUR	lincRNA:chr15:69884551-69988069_F	lincRNA:chr3:162445031-162502906_F
lincRNA:chr5:18484318-18746268_R	lincRNA:chr15:79646497-79646982_F	lincRNA:chr5:148229632-148269232_R
TOP2B	lincRNA:chr16:11557374-11585299_F	lincRNA:chr5:18484318-18746268_R
ADAM22	lincRNA:chr16:90043749-90053849_F	LOC100128105
C9orf27	lincRNA:chr17:73587548-73588131_F	LRDD
CRYGS	lincRNA:chr18:33016877-33028102_F	TRDN
GUCY1A3	lincRNA:chr18:42263052-42278652_R	COL6A6
lincRNA:chr14:35428549-35439074_R	lincRNA:chr18:5241606-5243935_R	LAMC2
OR10W1	lincRNA:chr18:53763220-53804580_R	lincRNA:chr3:15905646-15918671_R
ANGPTL4	lincRNA:chr18:966025-1025450_F	lincRNA:chr6:42725472-42759772_R
ELAVL1	lincRNA:chr19:24216278-24249119_F	ENST00000371041
HPS3	lincRNA:chr2:114735602-114736110_R	F11
lincRNA:chr10:6628185-6628875_F	lincRNA:chr2:120459730-120511405_R	GNB2
lincRNA:chr12:122030167-122037317_R	lincRNA:chr2:134962836-134965161_F	GPR35
lincRNA:chr2:232366756-232372381_R	lincRNA:chr2:152627254-152653328_R	LOC100132913
RARRES2	lincRNA:chr2:165508379-165527004_F	LPPR5
ROPN1L	lincRNA:chr2:177039979-177049079_F	ADAMTSL3
SP110	lincRNA:chr2:179278600-179283850_F	EIF4E
HTATIP2	lincRNA:chr2:232366756-232372381_R	LOC100134713
LOC100131519	lincRNA:chr2:242823516-243020873_F	OPTC
PAXIP1	lincRNA:chr2:2838035-2842163_R	OR7A10
SMAD4	lincRNA:chr2:61157146-61167346_R	AF072164
EPC1	lincRNA:chr2:67601596-67621796_R	DGKZ
GRM1	lincRNA:chr2:70220511-70220975_R	ENST00000333984
lincRNA:chr4:74375927-74399845_R	lincRNA:chr2:8001249-8036724_R	MAPK3
PFKL	lincRNA:chr2:91595323-91623203_F	PLCXD1
APAF1	lincRNA:chr21:21322604-21759979_R	WAC
C1orf226	lincRNA:chr21:40218169-40220553_F	AKAP12
lincRNA:chr2:162101249-162105559_F	lincRNA:chr22:18404600-18411525_R	ENST00000391679
RNF220	lincRNA:chr3:106959773-107004511_R	TAOK2
APOL6	lincRNA:chr3:106965972-106966557_F	TENC1
C22orf41	lincRNA:chr3:13020350-13034850_F	TRIM24
C6orf217	lincRNA:chr3:131086935-131098735_F	ZNRF3
DGKZ	lincRNA:chr3:156470851-156534851_R	CTBS
ENST00000421031	lincRNA:chr3:45595021-45600271_R	KIAA1328
HEATR1	lincRNA:chr4:109595976-109603001_R	lincRNA:chr13:110652899-110676049_F
LGALS3	lincRNA:chr4:13067152-13347902_F	FLI1
PYGO1	lincRNA:chr4:16261632-16262082_R	lincRNA:chr13:22572600-22804150_F
SMAD4	lincRNA:chr4:24807052-24813177_F	lincRNA:chr4:84135426-84176451_R
EDNRB	lincRNA:chr4:28438152-28448877_R	lincRNA:chr7:25978475-25989975_F
GNA13	lincRNA:chr4:53579005-53580304_R	LOC100131998
lincRNA:chr14:61529972-61553247_F	lincRNA:chr4:68576155-68595930_R	SH3BP2
UQCRC2	lincRNA:chr4:74375927-74399845_R	lincRNA:chr4:16261632-16262082_R
C12orf42	lincRNA:chr4:75530726-75597151_F	ADAM12
CXorf36	lincRNA:chr4:82163426-82197376_F	CTSS
DSG3	lincRNA:chr4:84135426-84176451_R	CNIH3
FGF21	lincRNA:chr4:93183648-93198453_R	ENST00000318060
lincRNA:chr8:42980727-42986843_R	lincRNA:chr5:102091017-102174293_F	ENST00000399181
NFX1	lincRNA:chr5:141839041-141871766_R	IMPDH1
PLA2G12A	lincRNA:chr5:148229632-148269232_R	lincRNA:chr4:93183648-93198453_R
SORCS2	lincRNA:chr5:18484318-18746268_R	LOC283214
FLJ39080	lincRNA:chr5:38812193-38818618_R	RBM9
HNRNPH2	lincRNA:chr5:42985502-42991219_R	SETD5
lincRNA:chr6:22181638-22194615_R	lincRNA:chr5:60630018-60678968_F	SLIT3
MMP13	lincRNA:chr5:60702740-60703962_R	USP26
TNRC18	lincRNA:chr5:86405094-86425344_F	C9orf3
ENST00000393149	lincRNA:chr6:167317185-167318323_F	CSF1R
ENST00000399582	lincRNA:chr6:22181638-22194615_R	ENST00000318701
lincRNA:chr14:71276672-71284022_F	lincRNA:chr6:2399247-2434736_R	IQCA1
RBM9	lincRNA:chr6:3999676-4018612_R	PINK1
SPA17	lincRNA:chr6:42725472-42759772_R	TRIM4
ST3GAL6	lincRNA:chr6:86386083-86388435_R	CFI
GSTP1	lincRNA:chr7:151825992-151831517_F	ENST00000322227
lincRNA:chr1:201509727-201545677_F	lincRNA:chr7:25978475-25989975_F	GRXCR2
lincRNA:chrX:68238875-68249025_F	lincRNA:chr7:26534756-26537010_F	LOC100133737
LOC440104	lincRNA:chr7:29585850-29601745_R	PPIL5
OR51S1	lincRNA:chr7:30430500-30443671_R	TMEM53
PCNT	lincRNA:chr7:30589191-30589862_R	ZNF275
SMPD1	lincRNA:chr8:128302061-128494384_R	ZNF684
TCEAL8	lincRNA:chr8:129108840-129113465_R	ALG5
TNFSF18	lincRNA:chr8:16113839-16424929_R	ARHGEF2
KCNH1	lincRNA:chr8:42980727-42986843_R	C6orf127
lincRNA:chr14:101365673-101366049_F	lincRNA:chr9:132251378-132267359_F	ELAVL1
AK098478	lincRNA:chr9:6047380-6066714_F	PCDHB15
DEFA3	lincRNA:chrX:106895444-106901544_R	POLR3E
FLJ41455	lincRNA:chrX:112733219-112749894_R	C7orf38
FOSL1	lincRNA:chrX:130874594-130963544_R	DEFA3
LOC100130932	lincRNA:chrX:45369728-45489447_F	LOC729078
LOC283038	lincRNA:chrX:64042150-64093950_F	C22orf27
RIF1	LMOD1	LOC100130906
TNFRSF9	LMOD1	RPUSD1
VBP1	LNP1	TRAM1L1
ZNF500	LOC100127919	BRUNOL5
ZNRF3	LOC100128105	C18orf21
	LOC100128239	lincRNA:chr8:129108840-129113465_R
	LOC100128402	SPRR3
	LOC100129194	TBCCD1
	LOC100130906	ENST00000401999
	LOC100130932	HERC4
	LOC100131060	PLBD1
	LOC100131519	TTC21B
	LOC100131673	CES7
	LOC100132913	ENST00000395449
	LOC100132966	lincRNA:chr17:73587548-73588131_F
	LOC100133790	NLGN1
	LOC100134713	OR1B1
	LOC100288900	PCF11
	LOC149401	CEACAM6
	LOC283038	FAM126B
	LOC338756	SPATA7
	LOC348751	HSPB6
	LOC388271	MYST1
	LOC390298	SFRP1
	LOC390998	VNN2
	LOC440082	CYP4B1
	LOC440104	lincRNA:chr18:42263052-42278652_R
	LOC552889	lincRNA:chr2:192029705-192099155_F
	LOC644717	lincRNA:chr2:227032431-227055906_F
	LOC728411	MPV17
	LOC729041	SEC11C
	LOC729078	UGT2B7
	LOC729860	ZBTB9
	LOC730144	C7
	LOC90246	lincRNA:chr14:56036572-56044197_F
	LRAT	LOC100132614
	LRDD	LOC339674
	LRRC38	ZNF720
	LYST	FAM102A
	LYZL4	LOC100133790
	MANBAL	LOC729041
	MAP1A	MDH1
	MAPK10	SMOX
	MAPK3	ARHGAP19
	MAPK4	C1orf25
	MAPK8IP3	DCAF13
	MARS2	FLNC
	MAS1	GATA1
	MATN3	MRPL19
	MBD1	PEX14
	MCART1	TOP2B
	MCM8	ZNF500
	MDM2	AFF3
	MDM4	C20orf160
	MED16	DUX4
	MED30	GTF2IRD1
	MEPE	lincRNA:chr1:163265476-163278951_F
	METTL13	SERPINB7
	METTL2A	SMC6
	MFSD2A	CHRM5
	MGC39372	ENST00000374139
	MGLL	MCM8
	MINPP1	MUDENG
	MIPEP	TCF7
	MLL	TNFRSF9
	MMP10	C7orf30
	MMP13	CCDC99
	MMP16	lincRNA:chr2:152627254-152653328_F
	MMP7	lincRNA:chr5:38812193-38818618_R
	MOGAT2	lincRNA:chr6:86386083-86388435_R
	MPL	lincRNA:chrX:64042150-64093950_F
	MPP2	PCDH19
	MPV17	TIGD5
	MRC2	TMC5
	MREG	DSG3
	MRPL19	lincRNA:chr12:5351264-5359564_R
	MRPL41	lincRNA:chr16:90043749-90053849_F
	MRPL46	lincRNA:chr4:28438152-28448877_R
	MUC21	MFSD2A
	MUDENG	MOGAT2
	MUSTN1	PHLPP2
	MYADM	PRPF31
	MYNN	RARRES3
	MYPN	C7orf33
	NACC2	CHKA
	NANOS2	EFCAB7
	NAT8	GZMK
	NCAPD3	lincRNA:chr6:167317185-167318323_F
	NCOA2	lincRNA:chr7:26438338-26538594_F
	NCRNA00200	OSBPL3
	NEK8	PKD1L3
	NET1	ZNF490
	NEURL2	ATG4D
	NF1	C13orf23
	NFKBIZ	ENST00000397554
	NFX1	GRP
	NLE1	MYADM
	NLGN1	PCDH24
	NLRC4	ADARB1
	NOTUM	ALDH7A1
	NP1168526	ANKRD26
	NP1243929	ARAF2P
	NPL	CNPY1
	NUDCD2	HABP4
	NUDT21	HCN3
	OBP2A	HTATIP2
	OCLN	CUGBP2
	OPTC	lincRNA:chr5:102091017-102174293_F
	OR1B1	LOC390998
	OR4D2	MAP3K2
	OR6C1	MINPP1
	OR7A10	PAM
	OSBPL3	SPON2
	P4HTM	ALDOA
	PABPN1	CCT4
	PAM	FCRL2
	PAQR4	lincRNA:chr11:88105752-88140214_F
	PAX7	lincRNA:chr4:24807052-24813177_F
	PAXIP1	LMOD1
	PCBD1	LOC338756
	PCDH19	MRC2
	PCDH24	RACGAP1
	PCDHB15	SYNGR1
	PCF11	VIPR1
	PDCD2	WDR93
	PDIA4	ENST00000406114
	PDS5A	FITM1
	PECAM1	IYD
	PF4	lincRNA:chr18:5241606-5243935_R
	PFDN6	lincRNA:chr2:179278600-179283850_F
	PGPEP1	lincRNA:chr21:21322604-21759979_R
	PHLPP2	lincRNA:chr8:16113839-16424929_R
	PIGK	STAG3L4
	PIKFYVE	UXT
	PIM3	C4orf17
	PIN1	CD300LB
	PINK1	CEP55
	PKD1L3	DSCC1
	PKNOX1	ENST00000277550
	PLA2G12A	KRTAP4-7
	PLBD1	LIMK2
	PLCD4	lincRNA:chr15:31693375-31696875_F
	PLCXD1	lincRNA:chr5:141839041-141871766_R
	PLEKHA1	lincRNA:chr8:131607559-131667944_R
	PLEKHA5	PECAM1
	PLEKHA5	PRR5
	PLIN3	SYN2
	PLXNA1	ZNF337
	PODXL2	ENST00000378963
	POF1B	ENST00000397935
	POLR3E	ENTPD5
	POU4F3	lincRNA:chr2:91595323-91623203_F
	PPAP2A	lincRNA:chr6:2399247-2434736_R
	PPHLN1	LOC100131060
	PPIL5	LOC732435
	PPP1R3E	MMP16
	PPP2CA	PIKFYVE
	PPP6C	APAF1
	PRMT5	CBFA2T2
	PRNP	CPLX3
	PRPF31	DHODH
	PRPF8	NLRC4
	PRR5	RAB21
	PSCA	SNRPD1
	PSMD6	ZNF510
	PSMD6	CACNB4
	PTK7	CEACAM5
	PTPN11	DNAJC30
	PTPN22	GNG11
	PUS7	GPRC5D
	PYGO1	lincRNA:chr16:11557374-11585299_F
	RAB21	LOC100128239
	RAB27B	LOC728411
	RAB3GAP2	LOC90246
	RABEP2	TESK1
	RABGGTA	WFDC6
	RALGPS2	ZMYM4
	RARRES2	CA2
	RBM9	ENST00000377836
	RBMS3	H3F3A
	RCCD1	KCNC3
	RHO	KPNA2
	RND3	PLA2G12A
	ROPN1L	PPP6C
	RPH3A	SARDH
	RPL7	SLC25A20
	RPS19	C1orf180
	RPUSD1	CENPH
	RRAGA	CHCHD2
	RSPO3	DLG5
	RUNX3	DTNA
	RYR3	ENST00000383718
	SBDS	ENST00000403208
	SCUBE2	FLJ42393
	SDK2	lincRNA:chr7:30589191-30589862_R
	SEC11C	NR1I2
	SEC14L2	SEC16A
	SEC16A	SP110
	SEL1L	ZNF175
	SEMG2	BPTF
	SENP2	FER1L4
	SETD5	FLJ39061
	SFRS11	GPR109A
	SH3BP2	HAUS2
	SH3GLB1	lincRNA:chr12:66191931-66192327_R
	SHE	lincRNA:chr8:582466-583006_R
	SIGLEC5	LOC390298
	SIRPG	MANBAL
	SKP2	MAP1A
	SLC22A18	PIM3
	SLC23A2	SOS2
	SLC25A20	WDR76
	SLC38A11	CDK5
	SLC4A5	DNM3
	SLC5A1	ENST00000395886
	SLC8A1	ERAL1
	SLFN12	GLTPD2
	SLIT3	ITGB6
	SMAD4	lincRNA:chr6:30260123-30262335_R
	SMC6	lincRNA:chr6:3999676-4018612_R
	SMC6	LYPLA1
	SMOX	AR
	SNORD9	C8orf67
	SNRPD1	ENST00000370504
	SOCS6	FAM171A1
	SORCS2	FZR1
	SP100	HMG20B
	SP110	NET1
	SPA17	OR4D2
	SPANXN4	PCDH11Y
	SPATA7	SLFN12
	SPON2	C9orf114
	SPP1	lincRNA:chr13:87525274-87925249_F
	SRM	PEX6
	ST3GAL6	PSMD6
	STAC	TMEM43
	STAG2	ZNF587
	STAG3L4	COX15
	STAT1	ENST00000390625
	STRC	ENST00000395703
	SULT1E1	HSP90AA1
	SYN2	lincRNA:chr13:31179400-31191346_F
	SYNGR1	lincRNA:chr3:106965972-106966557_F
	SYT10	MLL
	TACR3	NPL
	TAF9	PSMD6
	TAOK2	WDR33
	TAS2R31	AGTR2
	TBCCD1	ATP6V0D1
	TCF7	C14orf50
	TENC1	CP
	TERF1	CPEB3
	TESK1	DDIT4
	TFF3	lincRNA:chr4:13067152-13347902_F
	TIGD5	lincRNA:chrX:45369728-45489447_F
	TMC5	LOC100288900
	TMEM217	MYOF
	TMEM53	NACC2
	TMEM8B	NLE1
	TNFRSF25	PYGO1
	TNFRSF9	RABGGTA
	TNFSF10	ZNF586
	TNFSF10	CXADR
	TNFSF18	EIF1
	TNRC18	lincRNA:chrX:73164163-73218675_F
	TOMM20	LOC100133655
	TOP2B	LOC729879
	TOR1A	POLR3G
	TP53RK	RASGRP4
	TRAF3IP2	RS1
	TRDN	SDK2
	TRIM24	USP41
	TRIM4	AY239294
	TSHB	BTAF1
	TTC13	CYP4Z1
	TTC21B	ENST00000457972
	TTC23L	FAM9C
	TTTY10	FCGR2A
	TWISTNB	GIPR
	TYSND1	GRIA4
	UBE2D1	KLF2
	UPF1	lincRNA:chr18:966025-1025450_F
	UQCRC2	MAPK10
	USO1	RRAGA
	USP16	SEC14L1
	USP26	TNFSF10
	USP35	AKR1D1
	USP6	CUGBP2
	UTP14A	ENST00000398133
	UXT	FANCG
	VIM	HBZ
	VIPR1	lincRNA:chr11:65272189-65272464_R
	VNN2	LMOD1
	VPS24	MATN3
	VSIG10L	MPP2
	VWA5B1	PDCD2
	WAC	TNFSF10
	WASF1	ACTN4
	WDR76	AK098126
	WDR93	FAM181A
	WFDC1	GRINA
	WFDC6	HRCT1
	WIPF1	lincRNA:chr15:41577883-41589833_R
	WT1	lincRNA:chr3:131086935-131098735_F
	XAGE2B	LOC100130533
	YIPF1	PAQR4
	ZBTB47	RBMS3
	ZBTB9	TRAF3IP2
	ZDHHC18	AGBL2
	ZFP3	APOBEC3G
	ZMYM4	DDIT4
	ZNF10	ENKUR
	ZNF175	ETF1
	ZNF185	GALM
	ZNF490	lincRNA:chr11:2004771-2007592_F
	ZNF500	WFDC6
	ZNF510	XAGE3
	ZNF524	ACVR1C
	ZNF667	ADRA2B
	ZNF684	APOC4
	ZNF720	AZU1
	ZNF75A	CD200
	ZNF777	COL11A2
	ZNHIT6	ENST00000392999
	ZNRF3	lincRNA:chr12:30949933-30956333_R
		lincRNA:chr20:36123386-36133586_F
		lincRNA:chr3:37864071-37876621_R
		lincRNA:chr8:96743021-96861105_R
		LOC100132966
		LOC646870
		OR6C1
		SPANXN4
		WFDC1
		BANK1
		DCLRE1B
		EFHB
		ENST00000366579
		ENST00000382013
		KIAA1949
		lincRNA:chr3:13020350-13034850_F
		lincRNA:chr6:43815372-43856747_R
		MED16
		PPP2CA
		TAF9
		GCKR
		lincRNA:chr6:79555431-79563106_F
		MYO1C
		NUDCD2
		PRMT5
		STAT6
		BX117289
		ENST00000369044
		GAS2L1
		lincRNA:chr2:242823516-243020873_F
		lincRNA:chr2:2838035-2842163_R
		LOC100131726
		LOC440082
		POFUT1
		SLC38A11
		AK098478
		C9orf167
		FBXO4
		GLOD5
		HMGCS2
		KRTDAP
		lincRNA:chr3:106561753-106632109_R
		MUSTN1
		SPAG11B
		AKAP5
		C11orf59
		CX3CL1
		DMRT1
		ENST00000407585
		GABRQ
		lincRNA:chr18:33016877-33028102_R
		lincRNA:chr18:53709361-53763512_F
		lincRNA:chr5:127341409-127344917_R
		lincRNA:chrX:73164675-73232875_R
		LOC149401
		PTPRJ
		ANXA9
		CTSF
		DB028998
		DNAJA3
		EIF3E
		GMEB1
		lincRNA:chr2:70220511-70220975_R
		lincRNA:chr8:94968549-94974474_F
		MGLL
		MPL
		PLIN3
		SP3
		SYPL1
		TCEAL8
		UTP14A
		C6orf48
		FKBP9
		HNRNPU
		KRTAP19-6
		LAMC1
		lincRNA:chr12:76316708-76327283_R
		lincRNA:chr13:63629474-63649324_R
		lincRNA:chr22:27066108-27066654_R
		LOC100128460
		NOTCH2NL
		OTUD7A
		PDE10A
		RRAS2
		SULT6B1
		EFNA2
		ENST00000378305
		lincRNA:chr2:67601596-67621796_R
		NPY2R
		PABPC1L
		POLR3E
		RPUSD4
		RTEL1
		SACS
		BEST1
		C1QTNF3
		CCDC85B
		CHRNA5
		CK300181
		DGAT1
		KDELC1
		lincRNA:chr2:232366756-232372381_R
		lincRNA:chr6:167650999-167651886_F
		lincRNA:chr6:30262632-30263974_F
		METTL13
		MMGT1
		NOX4
		PCDHB11
		PTH2R
		SP100
		CBR3
		FGF1
		FGF21
		GRM1
		lincRNA:chr10:112668410-112678035_R
		lincRNA:chr2:198420155-198427205_R
		LOC729412
		MPPED2
		MYNN
		NAT8
		OR5AC2
		PLCD4
		RBAK
		SCML4
		VAT1L
		ANXA2
		APLN
		APOC1
		DNHD1
		EGOT
		ERMN
		FAM154A
		KCNJ6
		lincRNA:chr15:25264230-25266363_F
		lincRNA:chr5:77290085-77290467_F
		NKX6-1
		TCP1
		AGAP3
		AKT3
		AP4M1
		EPB41L1
		FLJ39080
		HTR1D
		IRF3
		KCNU1
		KIAA1688
		lincRNA:chr10:6628185-6628875_F
		lincRNA:chr4:74375927-74399845_R
		lincRNA:chr7:226042-232442_F
		LOC100131519
		LOC100132663
		NHLRC2
		PKMYT1
		PRKCD
		SGSH
		SMAD3
		ZNF568
		C7orf58
		CLASP2
		FTO
		FUBP1
		GPR78
		INPP5E
		lincRNA:chr11:119367740-119385090_R
		lincRNA:chr2:105421343-105428293_F
		LOC100129550
		MANEA
		MAPKAP1
		MRPL19
		PEG10
		ROR1
		SPA17
		TERF1
		TERT
		ZNF124
		C22orf13
		COL8A1
		CYP7A1
		FAM98B
		FLJ37638
		KHNYN
		KIR2DS4
		NP103607
		RPH3A
		RPL7
		SLC24A2
		SLC4A5
		SPTBN2
		STIM1
		TNNI1
		TRAM1
		ZNF185
		C11orf54
		C19orf12
		DCLK2
		FAM193A
		FAM46A
		HSPA1A
		KLHL34
		lincRNA:chr22:31366170-31375378_F
		lincRNA:chr7:77313177-77314625_F
		NFX1
		USP10
		APTX
		C2orf65
		CCDC54
		COQ9
		ENST00000399824
		IKZF5
		lincRNA:chr3:15905646-15918671_F
		lincRNA:chr9:132099201-132104322_F
		LOC729187
		MDM2
		OGDHL
		RAB27B
		RIOK2
		RPL10
		SOCS4
		ZBTB4
		ZNF75A
		CREB3L2
		DNAJC10
		EMR1
		GNB5
		HPS3
		LAG3
		LGALS3
		lincRNA:chr18:56653770-56661795_R
		LOC100128988
		LOC100129399
		ME3
		PDE10A
		PITRM1
		RAB11FIP1
		RNF17
		TCF25
		TP53
		UQCRC2
		WIPI2
		ABTB1
		BEND4
		ENST00000370707
		ENST00000407635
		HEATR1
		KDELR1
		LOC100131639
		LOC400622
		LOC552889
		MED4
		PKDREJ
		SLC10A4
		TNRC18
		ZMAT1
		ZMAT3
		ARHGEF7
		CMPK1
		CXorf61
		DB028998
		ENST00000382550
		GUCA1A
		HPS4
		IFIH1
		lincRNA:chr2:58747887-59288788_F
		lincRNA:chr3:71969335-71990535_R
		lincRNA:chr8:145986196-145991421_R
		LOC100131894
		NUDT21
		PKP2
		POLR2C
		RBL1
		SMAD4
		SRRT
Early Potential T cell activation molecules (up regulated genes in GSE 136625 at 2, 4 and 6h post activation, in D are the shared genes between the tree time points
