# Supplementary material for: Identification of potential new T cell activation molecules: a Bioinformatic Approach
Source: Sci Rep. 2024 Sep 27;14:22219. doi: 10.1038/s41598-024-73003-9 (PMC11436975; doi:10.1038/s41598-024-73003-9)
Supplement: Supplementary file 4 — Supplementary Material 4 [file 41598_2024_73003_MOESM4_ESM.xlsx]

## Sheet: Hoja1
Shared genes at 2, 4 and 6h post activation with adjP set to 0.01 in GSE136625 (red represent controls, no genes in the microarray)
ID	GeneName
34793	2014-09-01
40633	A_24_P7750
4082	A_33_P3222196
51783	A_33_P3257944
40320	A_33_P3324173
38748	ACTG1
46056	ADAM12
40737	ADARB1
22383	AGRP
17600	AIG1
8524	AK098478
11414	ANAPC1
16591	ARF5
11223	ARHGEF2
43346	ARL13B
59914	ASH1L
24333	BAZ1A
43520	BBX
31524	BRCA2
51023	BX117289
5748	C19orf12
21938	CBR3
60919	CCDC99
45018	CCT4
22157	CD86
52588	CFH
2622	COL8A1
3969	COPZ1
20781	CYB5A
26094	DDX6
36654	EHMT1
60049	EIF4E
52259	ELAVL1
38565	ENKUR
42829	ENST00000318060
61486	ENST00000375389
4761	ENST00000383718
62012	ENST00000389967
39315	ENST00000390307
18492	ENST00000409905
1707	ENST00000434042
37247	ENST00000443925
37799	ENST00000450237
29997	ERCC-00031_101
24098	ERCC-00046_63
22538	ERCC-00085_231
382	ERCC-00113_271
11219	ERCC-00120_69
35152	ERCC-00131_64
26079	ERCC-00157_60
683	ETFB
43003	FANCG
6207	FBLN7
43795	FCRL2
15962	FGF21
30848	FLJ39080
18628	GAS2L2
6322	GRB10
20771	GRM1
347	HLA-DPB1
6834	HPS3
16730	HTR1D
14953	IGFBP2
17434	IL6ST
51411	INTS1
23918	ITIH3
5129	KCNJ5
30513	KHDC1
56114	KIAA1949
46348	KIF2B
8456	KLHL34
35205	KPNA2
58457	KRT38
10174	KRTAP19-6
18149	LAMC2
62704	LHFPL5
35314	LILRB4
37129	lincRNA:chr1:163265476-163278951_F
44042	lincRNA:chr10:6628185-6628875_F
5445	lincRNA:chr11:65265824-65275174_R
3562	lincRNA:chr11:70862452-70959427_F
25104	lincRNA:chr13:45949068-45952754_F
25499	lincRNA:chr15:39471428-39472241_R
38682	lincRNA:chr15:69373187-69383734_F
58213	lincRNA:chr15:79646497-79646982_F
11353	lincRNA:chr16:11557374-11585299_F
38796	lincRNA:chr2:162101249-162105559_F
35508	lincRNA:chr2:232366756-232372381_R
32337	lincRNA:chr2:61157146-61167346_R
8425	lincRNA:chr3:106959773-107004511_R
29736	lincRNA:chr3:45595021-45600271_R
30810	lincRNA:chr4:24807052-24813177_F
21498	lincRNA:chr4:74375927-74399845_R
37485	lincRNA:chr5:60702740-60703962_R
57092	lincRNA:chr7:29585850-29601745_R
47774	lincRNA:chr8:128302061-128494384_R
20825	lincRNA:chr8:16113839-16424929_R
39624	lincRNA:chr9:132099201-132104322_F
36792	lincRNA:chrX:64042150-64093950_F
61674	LNP1
60825	LOC100127919
4783	LOC100131519
38915	LOC100131726
53828	LOC100132966
40060	LOC338756
1474	LOC552889
35321	LOC729041
12705	LRAT
33270	LRRC38
3252	MANBAL
9489	MAS1
43051	MDM4
24085	MFSD2A
55720	MGC39372
5697	MIPEP
35278	MMP10
5118	MMP16
39259	MPL
33948	MRC2
32714	MRPL19
22810	MUDENG
23794	MYADM
28235	MYPN
41243	NCAPD3
4455	NFKBIZ
57245	NFX1
39919	NP1168526
10033	NP1243929
11236	P4HTM
58741	PAXIP1
60968	PCDH24
11216	PKNOX1
58670	PLA2G12A
3963	PLEKHA1
43459	PLXNA1
7270	PODXL2
51404	PPAP2A
54148	PPHLN1
38323	PTPN22
3655	PYGO1
35344	RABEP2
31280	RHO
16801	RND3
39321	RPH3A
36855	RTEL1
6558	SBDS
30261	SFRS11
47953	SHE
1448	SLC22A18
32284	SLC23A2
2605	SMAD4
52996	SNX22
25864	SORCS2
47314	SP110
4756	SP7
15482	STAC
43474	STAG2
37356	SYN2
44941	TACR3
11313	TENC1
56550	TERF1
43902	TFF3
36294	TMEM217
10911	TMEM8B
55117	TNFRSF25
41193	TRIM4
47818	TTC23L
25964	TTTY10
41205	UPF1
38532	USO1
15250	USP10
55987	USP16
35682	USP35
51840	UTP14A
11247	VSIG10L
61584	WDR93
33018	WFDC1
16744	YIPF1
29605	ZFP3
11088	ZNF10
4368	ZNF500
