# Supplementary material for: Identification of potential new T cell activation molecules: a Bioinformatic Approach
Source: Sci Rep. 2024 Sep 27;14:22219. doi: 10.1038/s41598-024-73003-9 (PMC11436975; doi:10.1038/s41598-024-73003-9)
Supplement: Supplementary file 5 — Supplementary Material 5 [file 41598_2024_73003_MOESM5_ESM.xlsx]

## Sheet: Table S3
Shared genes between the different studies, related to figure 2
Figure A				Figure B				Figure C				Figure D				Figure E				Figure F				Figure G				Figure H				Figure I				Figura J
2 hours (PHA Blast) vs Naive CD4				6 hours (PHA Blast) vs Naive CD4				2 hours (Jurkat CD3/CD28) vs Naive CD4				4 hours (Jurkat CD3/CD28) vs Naive CD4				4 hours (Jurkat PMA/PHA) vs Naive CD4				12 hours (Jurkat PMA/PHA) vs Naive CD4				24h Lymphoblasts (PMA/Ionomycin) vs Naive CD4				24h Total CD3 cells (CD3/CD28) vs Naive CD4				Lymphoblasts vs Total CD3 24h				Lymphoblasts vs Total CD3 vs Naive CD4 24h
GSE902	GSE136625			GSE902	GSE136625			GSE902	GSE136625			GSE902	GSE136625			GSE11989	GSE136625			GSE11989	GSE136625			GSE136625_24	GSE50971	Shared		GSE136625_24	GSE13887	Shared		GSE50971	GSE13887	Shared		GSE50971	GSE13887	GSE136625_24	Shared (11)
GEAP	GEO2R	Shared		GEAP	GEO2R	Shared		GEAP	GEO2R	Shared		GEAP	GEO2R	Shared		GEAP	GEO2R	Shared		GEAP	GEO2R	Shared		AATK	CXCL13	ATAD3B		AATK	ABCD3	ADK		CXCL13	ABCD3	CXCL13		CXCL13	ABCD3	AATK	CYCS
SCYA4	STAG2	BAZ1A		SSI-3	LOC644717	AGRP		AKT2	STAG2	ATP1B1		4E-T	A2M	ADK		IER3	A2M	RUNX3		BCL2A1	A2M	BCL2A1		ACSL1	MALL	CTNNB1		ACSL1	ABCE1	CD2BP2		MALL	ABCE1	HILPDA		MALL	ABCE1	ACSL1	DFFA
54TM	GRB10	GABARAPL2		54TM	ARL13B	AR		ABCC3	GRB10	EIF4E		3-PAP	AATK	ARFGAP1		DUSP2	AATK			BMP1	A2M	IER3		ACSL6	IGF2	CYCS		ACSL6	ABCE1	CENPH		IGF2	ABCE1	G0S2		IGF2	ABCE1	ACSL6	GINS2
ABL1	ARL13B	INPP5A		7h3	SCUBE2	ARFGAP1		ABCC4	ARL13B	NCOA2		54TM	ACSL6	CD86		DUSP5	ACSL6			CD69	AAK1	PRDX1		ADK	HILPDA	DFFA		ADK	ABCF2	CYCS		HILPDA	ABCF2	IFNG		HILPDA	ABCF2	ADK	GPR87
ABP1	ENST00000389967	LENG8		ABCA2	MDM4	CRYGS		ACADS	ENST00000389967	PARN		ABCB7	ACTG1	CTSF		LTB	ACTG1			CDKN1A	AATK			ADRA1A	TEAD4	DPF1		ADRA1A	ABCF2	DFFA		TEAD4	ABCF2	TNFRSF9		TEAD4	ABCF2	ADRA1A	HSP90AA1
ACAA1	COPZ1	PTPN22		ABCG2	IL6ST	EPHB2		ACTR1B	COPZ1	PIGK		ABCC4	ADAM12	ETFB		NR4A1	ADAM12			CSF2	ABTB1			AF072164	G0S2	FBXL17		AF072164	ABCF2	EFTUD2		G0S2	ABCF2	INSM1		G0S2	ABCF2	AF072164	POLR3G
ACAT2	ENST00000409905	USP16		ABL1	lincRNA:chr2:61157146-61167346_R	HMG20B		ADAM17	ENST00000409905	PLEKHA1		ABH	ADAM15	IGFBP2		CD69	ADAM15			DUSP2	ACAA2			AGBL2	CCL3L3	FGF2		AGBL2	ABTB2	GINS2		CCL3L3	ABTB2	GNG4		CCL3L3	ABTB2	AGBL2	PSMD2
AD034	SORCS2			ABO	SYT10	ING3		ADAMDEC1	SORCS2	PTPN22		ABP1	ADARB1	ING3		VGF	ADARB1			DUSP5	ACADVL			AIFM1	CCL1	FOXK2		AIFM1	ACACA	GPR87		CCL1	ACACA	RGS16		CCL1	ACACA	AIFM1	PTPN11
ADAM17	MMP10			ACAA1	GRB10	INPP5A		ADCY8	MMP10	SMPD1		ACADM	ADK	KPNA2		CSF2	ADK			GZMA	ACSL6			AIMP1	CCL3L3	GINS2		AIMP1	ACACA	HSP90AA1		CCL3L3	ACACA	HPDL		CCL3L3	ACACA	AIMP1	SAP30
ADAT1	ANAPC1			ACCN3	ENST00000409905	KCNC3		ADORA2A	ANAPC1			ACAT1	ADRA1A	MYNN		NAB2	ADRA1A			IER3	ACTA1			AK094447	IL12B	GPR87		AK094447	ACLY	ICAM1		IL12B	ACLY	RBFOX2		IL12B	ACLY	AK094447	SLC25A19
ADCY2	SLC23A2			ACTR1B	ANAPC1	KDELR1		AES	SLC23A2			ACAT2	AFF3	NET1		NINJ1	AFF3			IL16	ACTB			AK7	IL11	HDC		AK7	ACOT7	IL1R2		IL11	ACOT7	SPR		IL11	ACOT7	AK7	SRM
ADNP	MDM4			ACTR3	PODXL2	ME3		AF140225	MDM4			ACATN	AGRP	PIGK		ZFP36L1	AGRP			IL3	ACTG1			AKAP12	IFNG	HSP90AA1		AKAP12	ACOX3	MDM2		IFNG	ACOX3	NAT8L		IFNG	ACOX3	AKAP12
ADORA2A	TTC23L			ADCY2	COPZ1	MPL		AGXT2L1	TTC23L			ACF7	AGTR2	PTPN22		CDKN1A	AGTR2			KAI1	ACTL6B			AKAP5	NPHP1	IL6		AKAP5	ACP1	MRPL19		NPHP1	ACP1	IL17F		NPHP1	ACP1	AKAP5
AF020591	SBDS			ADNP	lincRNA:chr3:106959773-107004511_R	PEX6		AK2	SBDS			ACTN4	AIG1	SEL1L		XCL2	AIG1			LCP2	ACTN4			AMIGO1	TNFRSF9	LDHA		AMIGO1	ACP1	MRPS10		TNFRSF9	ACP1	GPT2		TNFRSF9	ACP1	AMIGO1
AF053356-CDS2	ZNF10			ADRA1D	FBLN7	PRKCD		AKAP8	ZNF10			AD022	AK098126	SENP2		NR4A1	AK098126			LTB	ACVR1C			ANKRD30A	INSM1	POLR3G		ANKRD30A	ACSL4	NCOA3		INSM1	ACSL4	PHLDA2		INSM1	ACSL4	ANKRD30A
AICDA	lincRNA:chr2:61157146-61167346_R			ADSS	ENST00000389967	STIM1		ALDH9A1	lincRNA:chr2:61157146-61167346_R			ADAM8	AK098478	SH3GLB1		TNFAIP3	AK098478			NR4A1	ADAM12			AQP5	GNG4	PSMD2		AQP5	ACTB	NFKBIB		GNG4	ACTB	SPHK1		GNG4	ACTB	AQP5
AKAP2	CFH			AGPS	RND3	USP16		ALDOC	CFH			ADAM9	AKAP12	SPON2		NFKBIA	AKAP12			PIK3C2B	ADAM17			ARL6IP1	RGS16	PTPN11		ARL6IP1	ACTL6A	POLR3G		RGS16	ACTL6A	IL5		RGS16	ACTL6A	ARL6IP1
ALAS1	TNFRSF25			AGRP	ENST00000375389	UXT		ANKRA2	TNFRSF25			ADCY8	AKR1D1	UBE2D1		MSX1	AKR1D1			PRDX1	ADAM19			ASNSD1	HPDL	SAP30		ASNSD1	ACTR5	PPA1		HPDL	ACTR5	IL2RA		HPDL	ACTR5	ASNSD1
ALDH8A1	RND3			AICDA	TNFRSF25	ZNF275		ANXA6	RND3			ADD3	ALDH7A1	USP16		STARD4	ALDH7A1			SCG2	ADAM30			ASPSCR1	RBFOX2	SLC25A19		ASPSCR1	ADGRA3	PRDX1		RBFOX2	ADGRA3	FLT1		RBFOX2	ADGRA3	ASPSCR1
AP2A2	BAHD1			AIRE	EPB41L5			AP3B1	BAHD1			ADF	ALDOA			TNF	ALDOA			SLC2A3	ADAMTSL3			ATAD3B	RGS16	SRM		ATAD3B	ADGRF3	PSMD2		RGS16	ADGRF3	SLC43A3		RGS16	ADGRF3	ATAD3B
APLP1	ZFP3			AKR1C3	HPS1			AP3S2	ZFP3			ADK	ALG5			XCL1	ALG5			TMSB4X	ADAMTSL4			ATP5S	TMPRSS3	SRP68		ATP5S	ADK	PTPN11		TMPRSS3	ADK	ZBTB32		TMPRSS3	ADK	ATP5S
ARF1	HN1			ALAS1	KIAA1949			APC10	HN1			AF140225	ANAPC1			CCL1	ANAPC1			TMSB4Y	ADARB1			ATP6V0D1	ANGPTL4	SSTR2		ATP6V0D1	ADO	SAP30		ANGPTL4	ADO	ZBED2		ANGPTL4	ADO	ATP6V0D1
ARHC	MAS1			ALDH8A1	GREB1L			ARF3	MAS1			AGC1	ANKLE2			JUND	ANKLE2			TMSB4Y	ADCK2			AURKC	MALL	ST3GAL4		AURKC	ADO	SLC25A19		MALL	ADO	LTA		MALL	ADO	AURKC
ATF1	lincRNA:chr14:100693122-100704538_F			ALPP	lincRNA:chr2:8001249-8036724_R			ARFGAP1	lincRNA:chr14:100693122-100704538_F			AIP	ANKRD26			IL3	ANKRD26			TNFAIP3	ADH1B			C10orf11	CCL3	TERT		C10orf11	ADRM1	SRM		CCL3	ADRM1	TNFRSF8		CCL3	ADRM1	C10orf11
ATP2A2	PSCA			ANK1	MAS1			ARHGAP6	PSCA			AKR1A1	ANXA2			GZMB	ANXA2			TRA1	ADK			C10orf53	GPR84	ZNRF3		C10orf53	ADSL	UBE3C		GPR84	ADSL	NTRK1		GPR84	ADSL	C10orf53
ATP6B2	lincRNA:chr7:29585850-29601745_R			ANKRD2	RPS19			ARHGAP8	lincRNA:chr7:29585850-29601745_R			ALAS2	APAF1			PHLDA1	APAF1			XCL1	ADK			C10orf75	SPR			C10orf75	ADSL	ZDHHC9		SPR	ADSL	DUSP2		SPR	ADSL	C10orf75
ATP7A	KIAA1949			AP2A2	CYB5A			ARPP-19	KIAA1949			ALDH8A1	APOA1BP			RELB	APOA1BP			XCL2	ADRA1A			C13orf33	LINC01106			C13orf33	AFDN			LINC01106	AFDN	IL2		LINC01106	AFDN	C13orf33
ATP8A2	lincRNA:chr3:45595021-45600271_R			APS	DB033244			ARTN	lincRNA:chr3:45595021-45600271_R			ALDOC	ARF5			SLC7A5	ARF5			ZFP36L1	ADRA2B			C14orf37	NAT8L			C14orf37	AGFG1			NAT8L	AGFG1	PRKCDBP		NAT8L	AGFG1	C14orf37
AVPR1A	SCUBE2			AQP6	POU4F3			ASGR1	SCUBE2			ALG6	ARFGAP1			LAT	ARFGAP1				AF072164			C14orf48	SLC35G2			C14orf48	AGFG1			SLC35G2	AGFG1	FKBP4		SLC35G2	AGFG1	C14orf48
B4GALT3	EIF4E			AR	FABP7			ATF1	EIF4E			AMY2A	ARHGAP19			IL2	ARHGAP19				AF147412			C1orf204	NPW			C1orf204	AGPS			NPW	AGPS	CSF2		NPW	AGPS	C1orf204
B4GALT5	RPUSD1			ARAF1	KRTAP4-2			ATF5	RPUSD1			ANXA5	ARHGEF1			TPST2	ARHGEF1				AFAP1			C1orf226	MMP10			C1orf226	AGPS			MMP10	AGPS	IL3		MMP10	AGPS	C1orf226
BASP1	CYB5A			ARF1	PFDN6			ATP1B1	CYB5A			AOC3	ARHGEF2			BIRC3	ARHGEF2				AFF3			C1orf230	IL17F			C1orf230	AHCY			IL17F	AHCY	ELL2		IL17F	AHCY	C1orf230
BATF	lincRNA:chr3:106959773-107004511_R			ARF4L	CFH			ATP2A1	lincRNA:chr3:106959773-107004511_R			AP2B1	ARL13B			SCG2	ARL13B				AGAP1			C1orf9	GPT2			C1orf9	AHI1			GPT2	AHI1	TIAM2		GPT2	AHI1	C1orf9
BAZ1A	lincRNA:chr4:28438152-28448877_R			ARF6	PTPN11			ATP2B1	lincRNA:chr4:28438152-28448877_R			AP3S2	ASH1L			RUNX3	ASH1L				AGAP3			C21orf33	PHLDA2			C21orf33	AHSA1			PHLDA2	AHSA1	VWCE		PHLDA2	AHSA1	C21orf33
BCL2L1	NCAPD3			ARFGAP1	CLDN16			ATP2C1	NCAPD3			API5	ASPSCR1			LCP2	ASPSCR1				AGBL2			C6orf125	SLC35G2			C6orf125	AIFM2			SLC35G2	AIFM2	BATF3		SLC35G2	AIFM2	C6orf125
BECN1	FBLN7			ARHGEF11	SBDS			ATP5G2	FBLN7			APPBP1	ATG4D			PPP1R16B	ATG4D				AGTR2			C6orf140	SPHK1			C6orf140	AIM2			SPHK1	AIM2	PYCR1		SPHK1	AIM2	C6orf140
BIC	BTAF1			ARR3	STAG2			ATP5J	BTAF1			APPBP2	AY239294			NFKB1	AY239294				AIFM1			C6orf47	PLAUR			C6orf47	AIMP2			PLAUR	AIMP2	IL9		PLAUR	AIMP2	C6orf47
BIRC2	ENST00000375389			ARRB2	RUNX3			ATP7A	ENST00000375389			APT6M8-9	AZU1			TPST2	AZU1				AIG1			C8orf67	IL5			C8orf67	AIMP2			IL5	AIMP2	DUSP4		IL5	AIMP2	C8orf67
BMF	KHDC1			ARS	lincRNA:chr4:109595976-109603001_R			B4GALT1	KHDC1			AREG	BACE2			ZYX	BACE2				AIMP1			C9orf144	IL2RA			C9orf144	AK2			IL2RA	AK2	HIVEP3		IL2RA	AK2	C9orf144
BMI1	LOC644717			ART1	AATK			BAAT	LOC644717			ARFD1	BAHD1			DDIT3	BAHD1				AJAP1			C9orf3	FLT1			C9orf3	AK2			FLT1	AK2	KCNN4		FLT1	AK2	C9orf3
BMP1	PPAP2A			ASNS	lincRNA:chr7:29585850-29601745_R			BACH1	PPAP2A			ARFGAP1	BAZ1A			TNFRSF4	BAZ1A				AK094447			C9orf44	SLC43A3			C9orf44	AK2			SLC43A3	AK2	COL6A3		SLC43A3	AK2	C9orf44
BMPR1A	TRIM4			ATP1B2	INPP5A			BACH2	TRIM4			ARHA	BBX			LTA	BBX				AK098126			CA9	ETV4			CA9	AK2			ETV4	AK2	DGAT2		ETV4	AK2	CA9
BMX	YIPF1			ATP5J	lincRNA:chr3:45595021-45600271_R			BAIAP3	YIPF1			ARHGAP6	BIRC2			CD83	BIRC2				AK2			CBFA2T2	PHEX			CBFA2T2	AK6			PHEX	AK6	HK2		PHEX	AK6	CBFA2T2
BPOZ	CXorf58			ATP6B2	SLC5A1			BAT2	CXorf58			ARL1	BPTF			NPDC1	BPTF				AK3			CBLB	ZBTB32			CBLB	AKR1A1			ZBTB32	AKR1A1	MFSD2A		ZBTB32	AKR1A1	CBLB
BRD2	USP16			ATSV	LOC440104			BC002942	USP16			ARTN	BRCA2			TIEG	BRCA2				AKAP12			CCNJL	ZBED2			CCNJL	ALAD			ZBED2	ALAD	BCAT1		ZBED2	ALAD	CCNJL
BTEB1	lincRNA:chr15:39471428-39472241_R			BAK1	LRRC38			BCAA	lincRNA:chr15:39471428-39472241_R			ASAH	BSDC1			B3GNT1	BSDC1				AKAP5			CCRK	HS6ST2			CCRK	ALCAM			HS6ST2	ALCAM	POLR3G		HS6ST2	ALCAM	CCRK
C19orf3	TMEM8B			BAP1	PIN1			BCAS2	TMEM8B			ASH2L	BTAF1			PIK3C2B	BTAF1				AKR1D1			CD2BP2	ETV4			CD2BP2	ALDH18A1			ETV4	ALDH18A1	PHLDA1		ETV4	ALDH18A1	CD2BP2
C1orf28	DDX6			BAP29	PPP1R3E			BCE-1	DDX6			ATF6	BX117289			CCL4	BX117289				AKT3			CD2BP2	LTA			CD2BP2	ALDOA			LTA	ALDOA	GJC1		LTA	ALDOA	CD2BP2
C1orf9	ENST00000394111			BAT5	ACSL6			BCKDHB	ENST00000394111			ATP11	C10orf47				C10orf47				ALDH7A1			CEACAM5	RIMKLA			CEACAM5	ALDOA			RIMKLA	ALDOA	CCND1		RIMKLA	ALDOA	CEACAM5
C1QB	INTS1			BATF	NEK8			BCL10	INTS1			ATP11B	C10orf75				C10orf75				ALG5			CENPH	FLT1			CENPH	ALDOA			FLT1	ALDOA	HSP90AB1		FLT1	ALDOA	CENPH
C21orf4	PODXL2			BCAT1	RHO			BCL6	PODXL2			ATP2A1	C11orf17				C11orf17				AMHR2			CENPH	CGREF1			CENPH	ALG1			CGREF1	ALG1	HSF5		CGREF1	ALG1	CENPH
C21orf59	ZDHHC18			BCL7A	SLC23A2			BIG2	ZDHHC18			ATP2B1	C13orf23				C13orf23				AMIGO1			CEP55	TNFRSF8			CEP55	ALG11///UTP14A///UTP14C			TNFRSF8	ALG11///UTP14A///UTP14C	FOSL1		TNFRSF8	ALG11///UTP14A///UTP14C	CEP55
C3	BACE2			BECN1	MAPK8IP3			BIK	BACE2			ATP5J2	C14orf48				C14orf48				ANAPC1			CHD4	NTRK1			CHD4	ALG3			NTRK1	ALG3	PHKA1		NTRK1	ALG3	CHD4
C4.4A	CADM1			BIC	ZNF10			BIN3	CADM1			ATP6B2	C14orf50				C14orf50				ANKRD26			CHD9	DUSP2			CHD9	ALKBH2			DUSP2	ALKBH2	GALE		DUSP2	ALKBH2	CHD9
C5orf6	AIG1			BIRC2	DA798455			BM036	AIG1			ATP6C	C18orf21				C18orf21				ANKRD58			CHMP2B	ALDH1L2			CHMP2B	ALYREF			ALDH1L2	ALYREF	CTTN		ALDH1L2	ALYREF	CHMP2B
C6orf11	HMGCS2			BLNK	STAT1			BMI1	HMGCS2			ATP6H	C1orf180				C1orf180				ANO10			CHTF8	CXCL1			CHTF8	ALYREF			CXCL1	ALYREF	DBN1		CXCL1	ALYREF	CHTF8
C6orf31	LRRC38			BM039	lincRNA:chr1:198335952-198347302_R			BRD2	LRRC38			ATP6L	C1orf25				C1orf25				AOAH			CKLF	IL2			CKLF	AMD1			IL2	AMD1	HSPD1		IL2	AMD1	CKLF
C8B	lincRNA:chr5:86405094-86425344_F			BMF	lincRNA:chr7:26534756-26537010_F			BSG	lincRNA:chr5:86405094-86425344_F			B3GALT4	C1QL3				C1QL3				AP4M1			CLEC7A	IL2			CLEC7A	AMIGO3///GMPPB			IL2	AMIGO3///GMPPB	STC2		IL2	AMIGO3///GMPPB	CLEC7A
CALR	LOC100127919			BMP1	lincRNA:chr6:22181638-22194615_R			BTD	LOC100127919			B4GALT4	C21orf33				C21orf33				APAF1			CNIH3	SLC16A2			CNIH3	ANKRD33B			SLC16A2	ANKRD33B	ANKRD34A		SLC16A2	ANKRD33B	CNIH3
CARD10	TOR1A			BMP4	KIAA2013			BVES	TOR1A			BACH2	C22orf27				C22orf27				APLN			COL2A1	PRKCDBP			COL2A1	ANKRD34A			PRKCDBP	ANKRD34A	CFLAR		PRKCDBP	ANKRD34A	COL2A1
CARD14	COL13A1			BMPR1A	TTC23L			BYSL	COL13A1			BAF53A	C6orf127				C6orf127				APOBEC3G			COL4A1	PFKFB4			COL4A1	ANKRD39			PFKFB4	ANKRD39	ITPRIPL2		PFKFB4	ANKRD39	COL4A1
CASP3	INTS6			BS69	CA9			C11orf14	INTS6			BAI2	C7orf30				C7orf30				APOC1			COL4A2	FKBP4			COL4A2	ANKRD9			FKBP4	ANKRD9	FABP5		FKBP4	ANKRD9	COL4A2
CCKAR	APOA1BP			BTEB1	TNFSF18			C12orf22	APOA1BP			BC002942	C7orf33				C7orf33				APOC4			COLEC11	SIGLEC12			COLEC11	ANP32E			SIGLEC12	ANP32E	FAM173A		SIGLEC12	ANP32E	COLEC11
CCM1	LOC100128402			BTF3	DDX6			C1GALT1	LOC100128402			BCAA	C7orf38				C7orf38				AQP5			CTDP1	CSF2			CTDP1	AP1S3			CSF2	AP1S3	EVI5		CSF2	AP1S3	CTDP1
CD244	ZNF667			C10orf2	ZFP3			C1orf19	ZNF667			BCAR3	C9orf114				C9orf114				AR			CTNNB1	IL3			CTNNB1	AP2B1			IL3	AP2B1	TRAP1		IL3	AP2B1	CTNNB1
CD28	SFRS11			C11orf2	GSTCD			C1orf9	SFRS11			BCAS4	C9orf144				C9orf144				ARAF2P			CTSA	ELL2			CTSA	APEX2			ELL2	APEX2	PRMT1		ELL2	APEX2	CTSA
CD3D	ENST00000450237			C12orf4	ING2			C1QB	ENST00000450237			BCL2L1	C9orf3				C9orf3				ARF5			CTSS	SLC43A3			CTSS	APITD1-CORT///APITD1			SLC43A3	APITD1-CORT///APITD1	GCK		SLC43A3	APITD1-CORT///APITD1	CTSS
CD7	AGRP			C19orf3	WIPF1			C1S	AGRP			BCL7B	CA2				CA2				ARFGAP1			CX3CL1	TAGLN3			CX3CL1	AREG			TAGLN3	AREG	CCL22		TAGLN3	AREG	CX3CL1
CD83	lincRNA:chr10:19981424-20023407_F			C1GALT1	EPHB2			C21orf11	lincRNA:chr10:19981424-20023407_F			BCL9	CA9				CA9				ARHGAP11A			CYCS	TIAM2			CYCS	ARF4			TIAM2	ARF4	MYC		TIAM2	ARF4	CYCS
CDC2L5	TMEM217			C1orf9	DA880232			C8orf2	TMEM217			BET3	CACNB4				CACNB4				ARHGAP19			CYP4B1	MESP1			CYP4B1	ARF6			MESP1	ARF6	PNPO		MESP1	ARF6	CYP4B1
CDC34	HRCT1			C21orf11	NANOS2			CA14	HRCT1			BHMT2	CADM1				CADM1				ARHGEF17			D21S2088E	HSD11B1			D21S2088E	ARG2			HSD11B1	ARG2	SLC27A2		HSD11B1	ARG2	D21S2088E
CDIPT	C2orf65			C21orf25	NCAPD3			CACNA1C	C2orf65			BID	CCDC99				CCDC99				ARHGEF2			DA798455	VWCE			DA798455	ARHGDIA			VWCE	ARHGDIA	ADGRA3		VWCE	ARHGDIA	DA798455
CDK4	TENC1			C3	ITIH3			CALU	TENC1			BLMH	CCNC				CCNC				ARID4A			DA880232	BATF3			DA880232	ARHGEF12			BATF3	ARHGEF12	CMSS1		BATF3	ARHGEF12	DA880232
CED-6	TFF3			C4BPB	TFF3			CAPN6	TFF3			BM036	CCT4				CCT4				ARL13B			DARC	CALCA			DARC	ARIH2			CALCA	ARIH2	GAL		CALCA	ARIH2	DARC
CEGP1	LILRB4			C6orf11	VPS24			CARS	LILRB4			BMI1	CCT4				CCT4				ARRB1			DB028998	RAPGEF3			DB028998	ARL1			RAPGEF3	ARL1	DDIAS		RAPGEF3	ARL1	DB028998
CENPF	MYPN			C6orf9	lincRNA:chr1:211564402-211589752_R			CBFB	MYPN			BNIP2	CD200				CD200				ASAP3			DCAF5	MPZL1			DCAF5	ARL1			MPZL1	ARL1	PRMT5		MPZL1	ARL1	DCAF5
CEP3	LIMS3			CA7	LOC730144			CCM1	LIMS3			BRAP	CD2BP2				CD2BP2				ASB7			DCAF6	GNG4			DCAF6	ARMC10			GNG4	ARMC10	NCS1		GNG4	ARMC10	DCAF6
CEPT1	NP1243929			Cab45	DPF1			CCND1	NP1243929			BS69	CD300LB				CD300LB				ASGR1			DDX58	MIR155HG			DDX58	ARMC10			MIR155HG	ARMC10	MYO1B		MIR155HG	ARMC10	DDX58
CGRP-RCP	VSIG10L			CACNA1G	MMP13			CCND2	VSIG10L			BTD	CD84				CD84				ASH1L			DFFA	PYCR1			DFFA	ARPC4			PYCR1	ARPC4	ODC1		PYCR1	ARPC4	DFFA
CHD1	CCNC			CALM2	lincRNA:chr2:134962836-134965161_F			CCNE2	CCNC			BZAP45	CD86				CD86				ASNSD1			DHDPSL	TMPRSS3			DHDPSL	ARPC5L			TMPRSS3	ARPC5L	GPR87		TMPRSS3	ARPC5L	DHDPSL
CHEK2	P4HTM			CARD10	SULT1E1			CCR1	P4HTM			C11orf9	CES7				CES7				ASPH			DMGDH	RIMKLA			DMGDH	ARPC5L			RIMKLA	ARPC5L	WARS		RIMKLA	ARPC5L	DMGDH
CHK	CCT4			CASP2	P4HTM			CD3D	CCT4			C14orf1	CFH				CFH				ASPSCR1			DNAJA3	IL9			DNAJA3	ARPC5L			IL9	ARPC5L	CDK6		IL9	ARPC5L	DNAJA3
CHORDC1	lincRNA:chrX:64042150-64093950_F			CCKAR	LOC283038			CD6	lincRNA:chrX:64042150-64093950_F			C1orf9	CFI				CFI				ATG12			DNHD1	ITIH1			DNHD1	ASCC1			ITIH1	ASCC1	FNDC9		ITIH1	ASCC1	DNHD1
CHP1	HNRNPU			CD28	FAM153C			CDA11	HNRNPU			C1QB	CHCHD2				CHCHD2				ATG2A			DOLK	CSF3			DOLK	ASCL2			CSF3	ASCL2	BCL2L1		CSF3	ASCL2	DOLK
CIR	PLCD4			CD3D	INTS1			CDC10	PLCD4			C22orf1	CHKA				CHKA				ATG4D			DPF1	DUSP4			DPF1	ASNA1			DUSP4	ASNA1	CISH		DUSP4	ASNA1	DPF1
CITED1	OBP2A			CD68	LOC729860			CELSR2	OBP2A			C2orf6	CHRM5				CHRM5				ATP12A			DTX1	LOC284648			DTX1	ASNS			LOC284648	ASNS	FAM216A		LOC284648	ASNS	DTX1
CKAP2	PDIA4			CD7	SFRS11			CENPB	PDIA4			C4A	CK300181				CK300181				ATP2C2			ECH1	HIVEP3			ECH1	ASPHD2			HIVEP3	ASPHD2	CENPV		HIVEP3	ASPHD2	ECH1
CKTSF1B1	NP1168526			CDA	TYSND1			CENTD1	NP1168526			CA14	CKLF				CKLF				ATP5S			EFCAB7	UCK2			EFCAB7	ASXL1			UCK2	ASXL1	TNFRSF18		UCK2	ASXL1	EFCAB7
CLCN1	ITIH3			CDA11	lincRNA:chr2:120459730-120511405_R			CEP1	ITIH3			CA6	CLDN16				CLDN16				ATP6V0D1			EFTUD2	RXRA			EFTUD2	ATAD3A			RXRA	ATAD3A	FASN		RXRA	ATAD3A	EFTUD2
CLCN6	lincRNA:chr4:109595976-109603001_R			CDC25A	ENST00000434042			CGI-203	lincRNA:chr4:109595976-109603001_R			CALU	CNIH3				CNIH3				ATP9B			ELL	KCNN4			ELL	ATAD3B///ATAD3A			KCNN4	ATAD3B///ATAD3A	C17orf58		KCNN4	ATAD3B///ATAD3A	ELL
CLCNKB	ASH1L			CDC34	RPL7			CHRNA2	ASH1L			CARD11	CNPY1				CNPY1				ATPBD4			ELOVL2	COL6A3			ELOVL2	ATAD3B///ATAD3A			COL6A3	ATAD3B///ATAD3A	SCARB1		COL6A3	ATAD3B///ATAD3A	ELOVL2
cleavage signal 1 protein	lincRNA:chr9:102563729-102574754_F			CDIPT	TACR3			CILP	lincRNA:chr9:102563729-102574754_F			CASK	COL13A1				COL13A1				AY239294			ENST00000221282	DGAT2			ENST00000221282	ATF3			DGAT2	ATF3	GART		DGAT2	ATF3	ENST00000221282
CLK1	ZBTB47			CDK4	USP16			CIR	ZBTB47			CASPR3	COL2A1				COL2A1				AZU1			ENST00000297020	IL2RA			ENST00000297020	ATG7			IL2RA	ATG7	EIF5A		IL2RA	ATG7	ENST00000297020
CLLD8	NLE1			CEGP1	VWA5B1			CIRBP	NLE1			CBARA1	COL4A2				COL4A2				BAGE4			ENST00000316517	HK2			ENST00000316517	ATIC			HK2	ATIC	POFUT1		HK2	ATIC	ENST00000316517
CLPS	PHYHIP			CELSR3	KRT38			CL24751	PHYHIP			CBFB	COL6A2				COL6A2				BANK1			ENST00000318701	CAMKV			ENST00000318701	ATL3			CAMKV	ATL3	SLC29A1		CAMKV	ATL3	ENST00000318701
CLTA	PPHLN1			CENPF	LNP1			CL25022	PPHLN1			CCND1	COL6A6				COL6A6				BAT2L			ENST00000328281	NTRK1			ENST00000328281	ATOX1			NTRK1	ATOX1	IL13		NTRK1	ATOX1	ENST00000328281
CLTCL1	BAZ1A			CGBP	MIPEP			CLCNKB	BAZ1A			CCND2	COLEC11				COLEC11				BAZ1A			ENST00000369044	MFSD2A			ENST00000369044	ATP13A3			MFSD2A	ATP13A3	LOC729680		MFSD2A	ATP13A3	ENST00000369044
CMA1	lincRNA:chr4:75530726-75597151_F			CGRP-RCP	BRCA2			CLECSF2	lincRNA:chr4:75530726-75597151_F			CCNE2	COPZ1				COPZ1				BAZ1B			ENST00000370458	BCAT1			ENST00000370458	ATP13A3			BCAT1	ATP13A3	MYBBP1A		BCAT1	ATP13A3	ENST00000370458
CNOT4	lincRNA:chr1:163265476-163278951_F			CHAF1A	POF1B			CLECSF5	lincRNA:chr1:163265476-163278951_F			CCNG2	COX15				COX15				BBX			ENST00000370707	LOC101927746			ENST00000370707	ATP1B1			LOC101927746	ATP1B1	GPAT2		LOC101927746	ATP1B1	ENST00000370707
CNOT8	lincRNA:chrX:130874594-130963544_R			CHD4	LHFPL5			CLIC1	lincRNA:chrX:130874594-130963544_R			CCNI	CP				CP				BBX			ENST00000371041	POLR3G			ENST00000371041	ATP1B1			POLR3G	ATP1B1	NOP14		POLR3G	ATP1B1	ENST00000371041
COX7A2	NANOS2			CHDH	CD86			CLN2	NANOS2			CCR1	CPEB3				CPEB3				BC041357			ENST00000371368	PYCR1			ENST00000371368	ATP1B3			PYCR1	ATP1B3	HOMER1		PYCR1	ATP1B3	ENST00000371368
CRAT	ENST00000339692			CHRNA2	KIF2B			CNOT7	ENST00000339692			CCS	CPLX3				CPLX3				BCAS3			ENST00000374139	F12			ENST00000374139	ATP2A1-AS1			F12	ATP2A1-AS1	RUVBL1		F12	ATP2A1-AS1	ENST00000374139
CrkRS	lincRNA:chr12:30949933-30956333_R			CIR	IGFBP2			CNTNAP2	lincRNA:chr12:30949933-30956333_R			CD164	CRYGS				CRYGS				BCL2A1			ENST00000377200	TMEM121			ENST00000377200	ATP2A2			TMEM121	ATP2A2	SLC39A14		TMEM121	ATP2A2	ENST00000377200
CRSP6	SLC5A1			CKAP2	lincRNA:chr18:53763220-53804580_R			COL5A2	SLC5A1			CD2AP	CSF1R				CSF1R				BEGAIN			ENST00000377525	PHLDA1			ENST00000377525	ATP5G1			PHLDA1	ATP5G1	HNRNPAB		PHLDA1	ATP5G1	ENST00000377525
CRTAM	KRT38			CKB	USO1			COMT	KRT38			CD3D	CSN1S1				CSN1S1				BEND4			ENST00000377836	GJC1			ENST00000377836	ATP5G3			GJC1	ATP5G3	UBE2M		GJC1	ATP5G3	ENST00000377836
CSF1	lincRNA:chr1:55833137-55834447_F			CLCN6	YIPF1			COQ7	lincRNA:chr1:55833137-55834447_F			CD44	CTBS				CTBS				BMP15			ENST00000378475	CCND1			ENST00000378475	ATP5G3			CCND1	ATP5G3	POLD2		CCND1	ATP5G3	ENST00000378475
CSF2	RHO			CLDN4	CD84			CORO1A	RHO			CD53	CTSF				CTSF				BPTF			ENST00000390307	OXCT2			ENST00000390307	ATP6V0A2			OXCT2	ATP6V0A2	DHCR24		OXCT2	ATP6V0A2	ENST00000390307
CSH1	ANXA2			cleavage signal 1 protein	lincRNA:chr11:65265824-65275174_R			CPD	ANXA2			CD59	CUGBP2				CUGBP2				BRCA2			ENST00000391679	CXCL2			ENST00000391679	ATP6V0A2			CXCL2	ATP6V0A2	ABTB2		CXCL2	ATP6V0A2	ENST00000391679
CSMD1	ENST00000434042			CLK1	SIGLEC5			CRFG	ENST00000434042			CD86	CUGBP2				CUGBP2				BRD8			ENST00000395703	GNA15			ENST00000395703	ATP6V0B			GNA15	ATP6V0B	SORD		GNA15	ATP6V0B	ENST00000395703
CSNK1A1	TACR3			CLOCK	PRPF8			CRHSP-24	TACR3			CDA	CXorf58				CXorf58				C10orf105			ENST00000397935	HSP90AB1			ENST00000397935	AUH			HSP90AB1	AUH	CYP27B1		HSP90AB1	AUH	ENST00000397935
CSNK1D	LHFPL5			CNN1	KHDC1			CRLF1	LHFPL5			CDA11	CYB5A				CYB5A				C10orf11			ENST00000399670	HSF5			ENST00000399670	AURKA			HSF5	AURKA	STRIP2		HSF5	AURKA	ENST00000399670
CSNK1G1	C10orf47			CNOT3	lincRNA:chr15:39471428-39472241_R			CRY1	C10orf47			CDC16	CYP4B1				CYP4B1				C10orf12			ENST00000402102	DLL3			ENST00000402102	AURKA			DLL3	AURKA	TFRC		DLL3	AURKA	ENST00000402102
CST5	KRTDAP			CNOT8	NP1168526			CSF2	KRTDAP			CDC2L2	CYP4Z1				CYP4Z1				C10orf129			ENST00000409243	DUSP2			ENST00000409243	AURKAIP1			DUSP2	AURKAIP1	IER3		DUSP2	AURKAIP1	ENST00000409243
CTNND1	NOP14			CNTFR	CCT4			CSH1	NOP14			CDC5L	DA798455				DA798455				C10orf53			ENST00000444596	ME3			ENST00000444596	AURKAIP1			ME3	AURKAIP1	ALKBH2		ME3	AURKAIP1	ENST00000444596
CTPS	PTPN22			COL4A1	lincRNA:chrX:106895444-106901544_R			CSL4	PTPN22			CDK7	DA880232				DA880232				C10orf75			EPB41L5	FOSL1			EPB41L5	AVEN			FOSL1	AVEN	SMARCA4		FOSL1	AVEN	EPB41L5
CTRP7	PLXNA1			COL5A2	TAS2R31			CTNNAL1	PLXNA1			CDKN1A	DB033244				DB033244				C11orf17			EPHB2	LOC375196			EPHB2	B3GALNT1			LOC375196	B3GALNT1	SFXN1		LOC375196	B3GALNT1	EPHB2
CTSD	CD86			COL6A1	EHMT1			CTSL	CD86			CEBPG	DCAF6				DCAF6				C11orf59			ESR1	PTPN14			ESR1	B3GALT6			PTPN14	B3GALT6	RBPJ		PTPN14	B3GALT6	ESR1
CTSW	CFB			COL6A3	SORCS2			CUL5	CFB			CENPB	DCLRE1B				DCLRE1B				C12orf56			ETV1	ANKLE1			ETV1	B3GNT5			ANKLE1	B3GNT5	LONP1		ANKLE1	B3GNT5	ETV1
CUL5	MIPEP			COLEC10	ENST00000390606			CX46.6	MIPEP			CENTD1	DDIT4				DDIT4				C13orf23			EXTL1	PHKA1			EXTL1	B4GALT5			PHKA1	B4GALT5	PDGFA		PHKA1	B4GALT5	EXTL1
CYP27B1	NF1			COPS3	PABPN1			CXX1	NF1			CENTG2	DDX6				DDX6				C13orf33			FAIM3	GALE			FAIM3	BAG2			GALE	BAG2	RRP7A		GALE	BAG2	FAIM3
CYP3A43	BRCA2			COX7A2	TOMM20			CYBB	BRCA2			CETN2	DEFA3				DEFA3				C14orf145			FAM71E2	CTTN			FAM71E2	BANF1			CTTN	BANF1	VCP		CTTN	BANF1	FAM71E2
D10S170	RCCD1			COX7B	NCRNA00200			CYYR1	RCCD1			CETN3	DGKZ				DGKZ				C14orf37			FAM9C	METRN			FAM9C	BATF			METRN	BATF	NR2F6		METRN	BATF	FAM9C
D2S448	C6orf1			CPNE6	ZNHIT6			DAB1	C6orf1			CGGBP1	DHODH				DHODH				C14orf48			FANCA	INHBA			FANCA	BATF3			INHBA	BATF3	CAD		INHBA	BATF3	FANCA
DAP10	IGFBP2			CPR8	MBD1			DAP3	IGFBP2			CGI-02	DLG5				DLG5				C14orf70			FBLN7	FKBP4			FBLN7	BCAP29			FKBP4	BCAP29	TOMM40		FKBP4	BCAP29	FBLN7
DAXX	LNP1			CRB1	ENST00000450237			DARS	LNP1			CHKL	DNAJC30				DNAJC30				C16orf61			FBXL17	CHRNA5			FBXL17	BCAT1			CHRNA5	BCAT1	IRF4		CHRNA5	BCAT1	FBXL17
DAZAP2	KIF2B			CREB1	EXOSC3			DC6	KIF2B			CHMP1.5	DNM3				DNM3				C17orf69			FBXO18	DBN1			FBXO18	BCAT1			DBN1	BCAT1	IL1A		DBN1	BCAT1	FBXO18
DBH	PKNOX1			CRFG	lincRNA:chr16:20866393-20866851_R			DCC	PKNOX1			CHN1	DPF1				DPF1				C19orf12			FBXO4	HSPD1			FBXO4	BCAT1			HSPD1	BCAT1	DIXDC1		HSPD1	BCAT1	FBXO4
DC6	HPS1			CRTAM	LOC100129194			DCTN3	HPS1			CHRNA2	DSG3				DSG3				C1orf113			FEZF1	C6orf223			FEZF1	BCAT1			C6orf223	BCAT1	TBL3		C6orf223	BCAT1	FEZF1
DDEF1	USO1			CRYGS	COL4A2			DDEF1	USO1			CHRNA6	DTNA				DTNA				C1orf172			FGF2	ACTN2			FGF2	BCCIP			ACTN2	BCCIP	PFAS		ACTN2	BCCIP	FGF2
DDOST	TTTY10			CRYM	NEURL2			DDIT3	TTTY10			CIDEB	DUX4				DUX4				C1orf180			FGF9	MMP1			FGF9	BCCIP			MMP1	BCCIP	CDC25A		MMP1	BCCIP	FGF9
DDX1	RPS19			CSEN	lincRNA:chr4:53579005-53580304_R			DDR2	RPS19			CILP	EHMT1				EHMT1				C1orf204			FITM1	PRDM12			FITM1	BCCIP			PRDM12	BCCIP	TRAF1		PRDM12	BCCIP	FITM1
DDX21	LOC100130794			CSF1	CD2BP2			DDX1	LOC100130794			CL640	EIF4E				EIF4E				C1orf213			FOXA2	SERPINB2			FOXA2	BCL2A1			SERPINB2	BCL2A1	C16orf59		SERPINB2	BCL2A1	FOXA2
DEDD	USP6			CSMD1	LILRB4			DDX20	USP6			CL683	ELAVL1				ELAVL1				C1orf230			FOXK1	ECEL1			FOXK1	BCL2L1			ECEL1	BCL2L1	SLC38A5		ECEL1	BCL2L1	FOXK1
DJ347H13.4	lincRNA:chr11:65265824-65275174_R			CSNK2B	PIGK			DDX9	lincRNA:chr11:65265824-65275174_R			CLCNKB	ENAH				ENAH				C1orf25			FOXK2	CCND3			FOXK2	BCL2L13			CCND3	BCL2L13	NPM3		CCND3	BCL2L13	FOXK2
DJ473B4	GREB1L			CSRP1	lincRNA:chr14:51729675-51760650_R			DEFCAP	GREB1L			cleavage signal 1 protein	ENKUR				ENKUR				C1orf58			GABRQ	CCL23			GABRQ	BCL2L14			CCL23	BCL2L14	POLA2		CCL23	BCL2L14	GABRQ
DJ742C19.2	ING2			CST5	lincRNA:chr15:69884551-69988069_F			DHCR24	ING2			CLECSF6	ENST00000277550				ENST00000277550				C1orf9			GALNT12	STC2			GALNT12	BCL2L14			STC2	BCL2L14	PGAM5		STC2	BCL2L14	GALNT12
DJ79P11.1	KRTAP19-6			CST7	lincRNA:chr3:156470851-156534851_R			DHFR	KRTAP19-6			CLIC1	ENST00000297020				ENST00000297020				C1QL3			GALNT9	GALNT18			GALNT9	BHLHE40			GALNT18	BHLHE40	DESI1		GALNT18	BHLHE40	GALNT9
DKFZP434B205	lincRNA:chr4:24807052-24813177_F			CSTF2	KRTAP21-1			DJ1181N3.1	lincRNA:chr4:24807052-24813177_F			CLIC4	ENST00000318060				ENST00000318060				C1QTNF3			GATA1	ANKRD34A			GATA1	BIVM			ANKRD34A	BIVM	NHS		ANKRD34A	BIVM	GATA1
DKFZP434C0935	lincRNA:chr2:8001249-8036724_R			CTAG1	lincRNA:chr9:132251378-132267359_F			DJ473B4	lincRNA:chr2:8001249-8036724_R			CLPX	ENST00000318701				ENST00000318701				C20orf160			GINS2	SLC13A3			GINS2	BLOC1S5-TXNDC5///TXNDC5			SLC13A3	BLOC1S5-TXNDC5///TXNDC5	NT5DC2		SLC13A3	BLOC1S5-TXNDC5///TXNDC5	GINS2
DKFZP434H132	NFKBIZ			CTSD	MREG			DKFZP434A043	NFKBIZ			CNIL	ENST00000322227				ENST00000322227				C20orf186			GMEB1	CTNNB1			GMEB1	BMS1			CTNNB1	BMS1	CACYBP		CTNNB1	BMS1	GMEB1
DKFZP434I1735	PFDN6			CYP4F11	ENST00000328281			DKFZP434D156	PFDN6			CNK	ENST00000328281				ENST00000328281				C20orf24			GPR182	FLT1			GPR182	BOLA2B///BOLA2			FLT1	BOLA2B///BOLA2	FSD1		FLT1	BOLA2B///BOLA2	GPR182
DKFZP434J154	DB033244			D10S170	SOCS6			DKFZP434E2216	DB033244			COL16A1	ENST00000333984				ENST00000333984				C21orf33			GPR87	HSPA1A			GPR87	BOLA3			HSPA1A	BOLA3	POLR2D		HSPA1A	BOLA3	GPR87
DKFZP434K1172	GABARAPL2			DC32	lincRNA:chr4:82163426-82197376_F			DKFZP547E1010	GABARAPL2			COL5A2	ENST00000355283				ENST00000355283				C22orf13			GPX1	PODXL2			GPX1	BRCA1			PODXL2	BRCA1	VEGFA		PODXL2	BRCA1	GPX1
DKFZP434L243	POU4F3			DCTN2	LRAT			DKFZP564B0769	POU4F3			COP9	ENST00000368744				ENST00000368744				C4orf17			GRIA4	PTPN14			GRIA4	BRI3BP			PTPN14	BRI3BP	IRF8		PTPN14	BRI3BP	GRIA4
DKFZP564L0864	FABP7			DDEF1	PPHLN1			DKFZP564F013	FABP7			COPA	ENST00000370504				ENST00000370504				C6orf124			GRIK2	CFLAR			GRIK2	BRIX1			CFLAR	BRIX1	STIP1		CFLAR	BRIX1	GRIK2
DKFZP564O092	KRTAP4-2			DDR1	VSIG10L			DKFZP564F0522	KRTAP4-2			COPS3	ENST00000371041				ENST00000371041				C6orf127			GSTA3	CAMK2B			GSTA3	BUB1			CAMK2B	BUB1	TUBG1		CAMK2B	BUB1	GSTA3
DKFZp566D133	LOC338756			DDR2	FBXL17			DKFZP564I1171	LOC338756			COX7A2L	ENST00000374139				ENST00000374139				C6orf47			GUCA1A	NEK6			GUCA1A	BUB1B			NEK6	BUB1B	SMS		NEK6	BUB1B	GUCA1A
DKFZP566E144	NUDT8			DDX20	LOC100127919			DKFZP564M082	NUDT8			CPD	ENST00000375389				ENST00000375389				C6orf48			GUCY1A3	HOMER3			GUCY1A3	BUD31			HOMER3	BUD31	TNFRSF4		HOMER3	BUD31	GUCY1A3
DKFZP586C1620	PTPN11			DEDD	GSTO1			DKFZP564N1362	PTPN11			CPX-1	ENST00000377200				ENST00000377200				C7			HAS2	DLL3			HAS2	BYSL			DLL3	BYSL	PSME3		DLL3	BYSL	HAS2
DKFZp586C1924	ADAMTS5			DFNA5	ADRA1A			DKFZP564O123	ADAMTS5			CRK	ENST00000378305				ENST00000378305				C7orf30			HAUS2	LAMB3			HAUS2	BZW1			LAMB3	BZW1	SLC25A19		LAMB3	BZW1	HAUS2
DKFZP586J0619	STAC			DIAPH3	lincRNA:chr2:177039979-177049079_F			DKFZP566J153	STAC			CrkRS	ENST00000378963				ENST00000378963				C7orf33			HDC	ITPRIPL2			HDC	BZW2			ITPRIPL2	BZW2	C10orf128		ITPRIPL2	BZW2	HDC
DKFZP586K0524	FADS1			dJ447F3.4	MCART1			DKFZP586B0923	FADS1			CRLF1	ENST00000383718				ENST00000383718				C7orf58			HECTD1	XIRP1			HECTD1	C10orf128			XIRP1	C10orf128	AK2		XIRP1	C10orf128	HECTD1
DKFZP586N0819	NOTUM			dJ453C12.4.1	KIRREL3			DKFZP586C1620	NOTUM			CRSP6	ENST00000389967				ENST00000389967				C7orf66			HGFAC	XYLB			HGFAC	C10orf2			XYLB	C10orf2	YRDC		XYLB	C10orf2	HGFAC
DKFZp762B226	FCRL2			DJ473B4	MYPN			DKFZp586C1924	FCRL2			CRYZ	ENST00000390307				ENST00000390307				C8orf67			HIST1H4E	PLS3			HIST1H4E	C12orf29			PLS3	C12orf29	SDC4		PLS3	C12orf29	HIST1H4E
DKFZP762N2316	lincRNA:chr5:1701400-1723250_R			DKFZP434B195	ETFB			DKFZP586J1624	lincRNA:chr5:1701400-1723250_R			CSPG6	ENST00000390606				ENST00000390606				C9orf114			HIST2H3D	FABP5			HIST2H3D	C12orf43			FABP5	C12orf43	AIM2		FABP5	C12orf43	HIST2H3D
DNASE1	lincRNA:chr5:60702740-60703962_R			DKFZP434B205	GPR87			DKFZp761B1514	lincRNA:chr5:60702740-60703962_R			CTRP4	ENST00000390625				ENST00000390625				C9orf144			HLA-DRB1	DBN1			HLA-DRB1	C14orf1			DBN1	C14orf1	MRPL3		DBN1	C14orf1	HLA-DRB1
DNM2	SLC22A18			DKFZP434C131	STAC			DKFZp761D081	SLC22A18			CTSF	ENST00000391679				ENST00000391679				C9orf156			HMHA1	SNRNP70			HMHA1	C16orf59			SNRNP70	C16orf59	BCL2A1		SNRNP70	C16orf59	HMHA1
DOM3Z	ENST00000390307			DKFZP434I114	ARFGAP1			DKFZP762N2316	ENST00000390307			CTSH	ENST00000394111				ENST00000394111				C9orf167			HPS5	PHLDA1			HPS5	C16orf95			PHLDA1	C16orf95	HUWE1		PHLDA1	C16orf95	HPS5
DORFIN	ETFB			DKFZP434I1735	ENST00000390307			DLG2	ETFB			CTSL	ENST00000395449				ENST00000395449				C9orf3			HSP90AA1	IL23A			HSP90AA1	C17orf58			IL23A	C17orf58	RPL22L1		IL23A	C17orf58	HSP90AA1
DPYSL4	FCGRT			DKFZP434J046	lincRNA:chr14:35428549-35439074_R			DNAJB11	FCGRT			CUL5	ENST00000395886				ENST00000395886				C9orf44			HSP90AB2P	ADM			HSP90AB2P	C17orf89			ADM	C17orf89	TRIB3		ADM	C17orf89	HSP90AB2P
DSS1	PLEKHA1			DKFZP434P0316	MMP10			DONSON	PLEKHA1			CYP3A43	ENST00000396419				ENST00000396419				CA2			ICAM1	B4GALT2			ICAM1	C17orf96			B4GALT2	C17orf96	PHB		B4GALT2	C17orf96	ICAM1
DTNA	ACTG1			DKFZp564A176	C14orf48			DPT	ACTG1			D10S170	ENST00000397190				ENST00000397190				CA9			IKZF5	FAM173A			IKZF5	C1orf109			FAM173A	C1orf109	DNAJA4		FAM173A	C1orf109	IKZF5
DUSP10	ENST00000355681			DKFZP564G202	GALNT9			DRIL2	ENST00000355681			DCI	ENST00000397554				ENST00000397554				CACNB3			IL18RAP	EVI5			IL18RAP	C1orf112			EVI5	C1orf112	HMGCS1		EVI5	C1orf112	IL18RAP
DUSP2	EPB41L1			DKFZP564I0422	lincRNA:chr5:60702740-60703962_R			DSS1	EPB41L1			DCTN3	ENST00000399181				ENST00000399181				CATSPER2			IL1R2	TRAP1			IL1R2	C1orf43			TRAP1	C1orf43	PCK2		TRAP1	C1orf43	IL1R2
DXS9879E	MMP16			DKFZP564K247	RARRES2			DUSP11	MMP16			DDEF1	ENST00000402102				ENST00000402102				CBFA2T2			IL2RB	ANO7			IL2RB	C1orf43			ANO7	C1orf43	TIPIN		ANO7	C1orf43	IL2RB
EGR2	RABEP2			DKFZP564M082	AGRP			DXF68S1E	RABEP2			DDX18	ENST00000403208				ENST00000403208				CBFA2T2			IL6	ANKRD13B			IL6	C1QBP			ANKRD13B	C1QBP	SLC9A7		ANKRD13B	C1QBP	IL6
EGR4	EHMT1			DKFZP564O0463	PLXNA1			DXS9928E	EHMT1			DDX20	ENST00000406114				ENST00000406114				CBR3			IL6ST	HK2			IL6ST	C1QBP			HK2	C1QBP	AHCY		HK2	C1QBP	IL6ST
EHD3	EPB41L5			DKFZP564O092	TTC13			E46L	EPB41L5			DDX21	ENST00000409905				ENST00000409905				CCDC151			IL6ST	PRMT1			IL6ST	C3orf14			PRMT1	C3orf14	NLE1		PRMT1	C3orf14	IL6ST
EHD4	LRAT			DKFZp566D133	AIG1			EBBP	LRAT			DEK	ENST00000434042				ENST00000434042				CCDC54			INPP5A	ME3			INPP5A	C4orf32			ME3	C4orf32	CCL4		ME3	C4orf32	INPP5A
EHF	MUC21			DKFZP566D213	PLEKHA1			ECE1	MUC21			DGKD	ENST00000443925				ENST00000443925				CCDC85B			INSL4	SERPINB2			INSL4	C4orf46			SERPINB2	C4orf46	IFRD2		SERPINB2	C4orf46	INSL4
EIF1A	ZFP30			DKFZP586C1620	SLC22A18			ECGF1	ZFP30			DGS-A	ENST00000450237				ENST00000450237				CCDC99			INSR	C16orf45			INSR	C4orf46			C16orf45	C4orf46	TNFSF11		C16orf45	C4orf46	INSR
EIF2AK3	FOXM1			DKFZp586C1924	ASH1L			EEF1A1	FOXM1			DISC1	ENST00000457972				ENST00000457972				CCNA2			ITGA2B	NRP2			ITGA2B	C7orf57			NRP2	C7orf57	FASLG		NRP2	C7orf57	ITGA2B
EIF3S1	SHE			DKFZP586J0619	ENST00000469435			EHD1	SHE			dJ447F3.4	ENST00000469435				ENST00000469435				CCNB1IP1			ITGAL	HSPA4L			ITGAL	C8orf33			HSPA4L	C8orf33	YBX1		HSPA4L	C8orf33	ITGAL
EIF3S10	SMC6			DKFZP586M1120	GNA13			EIF2AK3	SMC6			DJ465N24.2.1	EPB41L5				EPB41L5				CCNE2			ITGBL1	SLC26A10			ITGBL1	C8orf33			SLC26A10	C8orf33	NAMPT		SLC26A10	C8orf33	ITGBL1
EIF4A1	lincRNA:chr11:70862452-70959427_F			DKFZP586N0819	lincRNA:chr11:70862452-70959427_F			EIF2B3	lincRNA:chr11:70862452-70959427_F			DJ473B4	EPHB2				EPHB2				CCNJL			KCNMB2	ADAM15			KCNMB2	C9orf40			ADAM15	C9orf40	LMNA		ADAM15	C9orf40	KCNMB2
ELAC1	lincRNA:chr8:128302061-128494384_R			DKFZP586O0223	lincRNA:chr18:33016877-33028102_F			EIF3S10	lincRNA:chr8:128302061-128494384_R			DJ79P11.1	EPN1				EPN1				CCRK			KCNMB4	GCK			KCNMB4	C9orf64			GCK	C9orf64	PAICS		GCK	C9orf64	KCNMB4
ELK1	NAT8			DKFZP667C165	RABEP2			EIF3S4	NAT8			DKFZP434D193	ETFB				ETFB				CCT2			KHNYN	EBI3			KHNYN	CACYBP			EBI3	CACYBP	PTRH1		EBI3	CACYBP	KHNYN
ELK3	ARF5			DKFZp667O2416	C21orf33			EIF4E	ARF5			DKFZp434I099	ETV5				ETV5				CCT4			KIAA1328	BNIP3			KIAA1328	CACYBP			BNIP3	CACYBP	NETO2		BNIP3	CACYBP	KIAA1328
ELOVL2	lincRNA:chr1:211564402-211589752_R			DKFZP761D0211	lincRNA:chr8:128302061-128494384_R			EIF4G2	lincRNA:chr1:211564402-211589752_R			DKFZP434I116	EXOSC3				EXOSC3				CCT4			KIAA1949	SMIM10			KIAA1949	CAD			SMIM10	CAD	NEFH		SMIM10	CAD	KIAA1949
EMD	lincRNA:chr12:76316708-76327283_R			DKFZp761G2113	IL6ST			ELL	lincRNA:chr12:76316708-76327283_R			DKFZP434J214	F11				F11				CD200			KIRREL	COL6A3			KIRREL	CALCB			COL6A3	CALCB	EXOSC4		COL6A3	CALCB	KIRREL
EMILIN	KIAA2013			DKFZp761H039	UPF1			ELMO1	KIAA2013			DKFZP434M154	FABP7				FABP7				CD2BP2			KRTAP21-1	CCL22			KRTAP21-1	CALU			CCL22	CALU	LHFP		CCL22	CALU	KRTAP21-1
EMS1	lincRNA:chr15:79646497-79646982_F			DKFZp762B226	C11orf17			EMP2	lincRNA:chr15:79646497-79646982_F			DKFZP547E1010	FAIM3				FAIM3				CD300LB			KRTAP4-7	ACTN1			KRTAP4-7	CALU			ACTN1	CALU	GZMH		ACTN1	CALU	KRTAP4-7
ENSA	IL6ST			DKFZp762F2011	ENST00000402102			EMP3	IL6ST			DKFZP564B0769	FAM126B				FAM126B				CD40			LAMB1	DGAT2			LAMB1	CAMK2D			DGAT2	CAMK2D	RRM2		DGAT2	CAMK2D	LAMB1
EPB41L3	lincRNA:chr2:120459730-120511405_R			DLG2	ST3GAL6			EMT	lincRNA:chr2:120459730-120511405_R			DKFZP564B116	FAM153C				FAM153C				CD675678			LDHA	MYC			LDHA	CAPSL			MYC	CAPSL	EIF4EBP1		MYC	CAPSL	LDHA
ERCC2	UPF1			DLL1	lincRNA:chr7:30430500-30443671_R			ENC1	UPF1			DKFZP564F013	FAM171A1				FAM171A1				CD84			LEPR	PNPO			LEPR	CARS			PNPO	CARS	HOPX		PNPO	CARS	LEPR
ERH	USP35			DNA2L	LOC388271			ENPP2	USP35			DKFZP564I1171	FAM181A				FAM181A				CD86			LGALS12	PCOLCE2			LGALS12	CASC7///AGO2			PCOLCE2	CASC7///AGO2	FEN1		PCOLCE2	CASC7///AGO2	LGALS12
EVI2A	GNB2			DNMT3A	MDM2			EPB49	GNB2			DKFZP564M082	FAM193A				FAM193A				CDC23			lincRNA:chr1:166434401-166491801_F	SLC27A2			lincRNA:chr1:166434401-166491801_F	CBS			SLC27A2	CBS	ECE2		SLC27A2	CBS	lincRNA:chr1:166434401-166491801_F
F23149_1	RUNX3			DPP6	KEAP1			ERBB2IP	RUNX3			DKFZP564M2423	FAM195A				FAM195A				CDC27			lincRNA:chr1:198335952-198347302_R	TMCC2			lincRNA:chr1:198335952-198347302_R	CBS			TMCC2	CBS	PLAGL2		TMCC2	CBS	lincRNA:chr1:198335952-198347302_R
F5	FANCG			DPT	LARP1B			ERCC2	FANCG			DKFZP564O092	FANCG				FANCG				CDC5L			lincRNA:chr1:246948452-246962677_R	ACTN1			lincRNA:chr1:246948452-246962677_R	CBWD7///CBWD6///CBWD3///CBWD5///CBWD2///CBWD1			ACTN1	CBWD7///CBWD6///CBWD3///CBWD5///CBWD2///CBWD1	GAD1		ACTN1	CBWD7///CBWD6///CBWD3///CBWD5///CBWD2///CBWD1	lincRNA:chr1:246948452-246962677_R
FABGL	lincRNA:chr16:11557374-11585299_F			DPYSL4	lincRNA:chr15:79646497-79646982_F			ERG2	lincRNA:chr16:11557374-11585299_F			DKFZP564O123	FBLN7				FBLN7				CDCP1			lincRNA:chr1:26211738-26216813_R	PACSIN3			lincRNA:chr1:26211738-26216813_R	CBX3			PACSIN3	CBX3	AIFM2		PACSIN3	CBX3	lincRNA:chr1:26211738-26216813_R
FALZ	MEPE			DRAP1	RYR3			ESRRB	MEPE			DKFZP566B183	FBXL17				FBXL17				CDCP1			lincRNA:chr1:55838380-55839030_R	SHC4			lincRNA:chr1:55838380-55839030_R	CBX6			SHC4	CBX6	DOT1L		SHC4	CBX6	lincRNA:chr1:55838380-55839030_R
FBXO5	NCOA2			DSC3	C10orf75			ETS2	NCOA2			DKFZP586B0923	FBXO4				FBXO4				CDH1			lincRNA:chr10:31600144-31607369_F	STK32C			lincRNA:chr10:31600144-31607369_F	CBX6			STK32C	CBX6	UNG		STK32C	CBX6	lincRNA:chr10:31600144-31607369_F
FCRH3	LAMC2			DSS1	IL1RN			EWSR1	LAMC2			DKFZp586H0623	FCGR2A				FCGR2A				CDH23			lincRNA:chr10:4284540-4284771_R	FGF2			lincRNA:chr10:4284540-4284771_R	CCDC124			FGF2	CCDC124	RBM19		FGF2	CCDC124	lincRNA:chr10:4284540-4284771_R
FES	PARN			DUOX1	LCNL1			EZFIT	PARN			DKFZP586J1624	FCGRT				FCGRT				CDK5			lincRNA:chr10:79806994-79820444_R	GPR3			lincRNA:chr10:79806994-79820444_R	CCDC125			GPR3	CCDC125	TSR1		GPR3	CCDC125	lincRNA:chr10:79806994-79820444_R
FLJ00005	ENST00000469435			DUSP2	NF1			F25965	ENST00000469435			DKFZp761B2423	FCRL2				FCRL2				CDKN1B			lincRNA:chr11:11653699-11666674_F	ADGRA3			lincRNA:chr11:11653699-11666674_F	CCDC47			ADGRA3	CCDC47	IL17D		ADGRA3	CCDC47	lincRNA:chr11:11653699-11666674_F
FLJ00029	MUDENG			DVL2	ASPSCR1			FAF1	MUDENG			DKFZp761D081	FER1L4				FER1L4				CDX4			lincRNA:chr12:57759058-57766733_R	CMSS1			lincRNA:chr12:57759058-57766733_R	CCDC6			CMSS1	CCDC6	PIM3		CMSS1	CCDC6	lincRNA:chr12:57759058-57766733_R
FLJ10058	TNFSF18			DYRK1B	PKNOX1			FASN	TNFSF18			DKFZP761E1824	FITM1				FITM1				CEACAM5			lincRNA:chr13:33922751-33922994_R	BCAT1			lincRNA:chr13:33922751-33922994_R	CCDC86			BCAT1	CCDC86	STOML2		BCAT1	CCDC86	lincRNA:chr13:33922751-33922994_R
FLJ10116	ENST00000402221			EFNB3	lincRNA:chr8:42980727-42986843_R			FBL	ENST00000402221			DKFZp761H039	FLI1				FLI1				CEACAM6			lincRNA:chr13:40669725-40795050_F	BCAT1			lincRNA:chr13:40669725-40795050_F	CCL20			BCAT1	CCL20	IPO7		BCAT1	CCL20	lincRNA:chr13:40669725-40795050_F
FLJ10432	GSTA3			EFS2	PPAP2A			FBXW3	GSTA3			DKFZp762A227	FLJ39080				FLJ39080				CECR2			lincRNA:chr13:63629474-63649324_R	GAL			lincRNA:chr13:63629474-63649324_R	CCL22			GAL	CCL22	ORC1		GAL	CCL22	lincRNA:chr13:63629474-63649324_R
FLJ10525	MPL			EGR2	OCLN			FHOS	MPL			DLG2	FOXM1				FOXM1				CEL			lincRNA:chr13:85546274-85680074_F	HSP90AB1			lincRNA:chr13:85546274-85680074_F	CCL3L3///CCL3L1///CCL3			HSP90AB1	CCL3L3///CCL3L1///CCL3	ASCL2		HSP90AB1	CCL3L3///CCL3L1///CCL3	lincRNA:chr13:85546274-85680074_F
FLJ10546	CSN1S1			EHD4	SNORD9			F-LAN-1	CSN1S1			DNAJA1	FUBP1				FUBP1				CENPH			lincRNA:chr14:35428549-35439074_R	DNAH11			lincRNA:chr14:35428549-35439074_R	CCL4			DNAH11	CCL4	NDUFAF2		DNAH11	CCL4	lincRNA:chr14:35428549-35439074_R
FLJ10582	SLC8A1			EIF2AK3	lincRNA:chr4:68576155-68595930_R			FLB6421	SLC8A1			DNAJA3	FZR1				FZR1				CENPH			lincRNA:chr15:69884551-69988069_F	EFHB			lincRNA:chr15:69884551-69988069_F	CCNA1			EFHB	CCNA1	SLC27A4		EFHB	CCNA1	lincRNA:chr15:69884551-69988069_F
FLJ10631	lincRNA:chr8:16113839-16424929_R			EIF3S1	lincRNA:chr1:55838380-55839030_R			FLJ00007	lincRNA:chr8:16113839-16424929_R			DNAJB11	GALNT12				GALNT12				CENPJ			lincRNA:chr15:75201097-75208047_F	MFSD2A			lincRNA:chr15:75201097-75208047_F	CCNB1			MFSD2A	CCNB1	LIF		MFSD2A	CCNB1	lincRNA:chr15:75201097-75208047_F
FLJ10633	MREG			EIF4A1	HLA-DPB1			FLJ10006	MREG			DNAJB6	GALNT9				GALNT9				CENPQ			lincRNA:chr16:1430124-1444874_F	ALDH1A3			lincRNA:chr16:1430124-1444874_F	CCNB1			ALDH1A3	CCNB1	IPO4		ALDH1A3	CCNB1	lincRNA:chr16:1430124-1444874_F
FLJ10637	MYADM			ELAC1	KCNJ5			FLJ10008	MYADM			DNB5	GAS2L2				GAS2L2				CEP55			lincRNA:chr16:20866393-20866851_R	DDIAS			lincRNA:chr16:20866393-20866851_R	CCND1			DDIAS	CCND1	MPP6		DDIAS	CCND1	lincRNA:chr16:20866393-20866851_R
FLJ10702	PABPN1			ELAC2	LOC728411			FLJ10298	PABPN1			DNM1L	GATA1				GATA1				CEP76			lincRNA:chr18:33016877-33028102_F	CPNE8			lincRNA:chr18:33016877-33028102_F	CCND2			CPNE8	CCND2	NCLN		CPNE8	CCND2	lincRNA:chr18:33016877-33028102_F
FLJ10707	ACSL6			ELAVL4	SH3GLB1			FLJ10349	ACSL6			DPM1	GLTPD2				GLTPD2				CES7			lincRNA:chr18:53763220-53804580_R	TMEM132A			lincRNA:chr18:53763220-53804580_R	CCND2			TMEM132A	CCND2	CLPB		TMEM132A	CCND2	lincRNA:chr18:53763220-53804580_R
FLJ10826	MRC2			ELF1	VIM			FLJ10381	MRC2			DPYD	GLUD2				GLUD2				CFH			lincRNA:chr19:24216278-24249119_F	FABP5			lincRNA:chr19:24216278-24249119_F	CCND2			FABP5	CCND2	MRPL12		FABP5	CCND2	lincRNA:chr19:24216278-24249119_F
FLJ10889	AATK			ELN	CRYGS			FLJ10404	AATK			DRCTNNB1A	GNA13				GNA13				CFI			lincRNA:chr19:56774586-56824754_R	PVR			lincRNA:chr19:56774586-56824754_R	CCND2			PVR	CCND2	CDC6		PVR	CCND2	lincRNA:chr19:56774586-56824754_R
FLJ10901	CCDC57			ELOVL2	lincRNA:chr11:59659799-59782024_F			FLJ10486	CCDC57			DRIL2	GNB2				GNB2				CFTR			lincRNA:chr2:120459730-120511405_R	MTHFD1L			lincRNA:chr2:120459730-120511405_R	CCR4			MTHFD1L	CCR4	CD274		MTHFD1L	CCR4	lincRNA:chr2:120459730-120511405_R
FLJ10914	CD84			EMD	lincRNA:chr9:6047380-6066714_F			FLJ10511	CD84			DSG1	GNG11				GNG11				CHCHD2			lincRNA:chr2:148790300-148791373_F	PRMT5			lincRNA:chr2:148790300-148791373_F	CCT2			PRMT5	CCT2	CBS		PRMT5	CCT2	lincRNA:chr2:148790300-148791373_F
FLJ10948	MFSD2A			EPB41L3	ARF5			FLJ10546	MFSD2A			DUT	GPR31				GPR31				CHKA			lincRNA:chr2:152627254-152653328_F	PTGIR			lincRNA:chr2:152627254-152653328_F	CCT2			PTGIR	CCT2	CCDC86		PTGIR	CCT2	lincRNA:chr2:152627254-152653328_F
FLJ10980	PIGK			EPHB2	SEL1L			FLJ10637	PIGK			DYRK1A	GPR35				GPR35				CHRM5			lincRNA:chr2:152627254-152653328_R	CSNK1E			lincRNA:chr2:152627254-152653328_R	CCT4			CSNK1E	CCT4	SERPINH1		CSNK1E	CCT4	lincRNA:chr2:152627254-152653328_R
FLJ11011	CCDC99			EPPK1	MED30			FLJ10652	CCDC99			ECHS1	GPR87				GPR87				CHRM5			lincRNA:chr2:177039979-177049079_F	LOC645195			lincRNA:chr2:177039979-177049079_F	CCT5			LOC645195	CCT5	CLUH		LOC645195	CCT5	lincRNA:chr2:177039979-177049079_F
FLJ11099	GSTCD			EPX	SEMG2			FLJ10659	GSTCD			EEF1A1	GPRC5D				GPRC5D				CHRNA5			lincRNA:chr2:178239229-178257375_R	HBEGF			lincRNA:chr2:178239229-178257375_R	CCT6A			HBEGF	CCT6A	EIF2B3		HBEGF	CCT6A	lincRNA:chr2:178239229-178257375_R
FLJ11151	lincRNA:chr2:27787696-27799196_R			ESRRB	TWISTNB			FLJ10659	lincRNA:chr2:27787696-27799196_R			EGLN1	GRB10				GRB10				CK300181			lincRNA:chr2:179278600-179283850_F	NIM1K			lincRNA:chr2:179278600-179283850_F	CCT6A			NIM1K	CCT6A	JMJD4		NIM1K	CCT6A	lincRNA:chr2:179278600-179283850_F
FLJ11159	lincRNA:chr8:107282399-107313749_F			EVG1	C1QL3			FLJ10701	lincRNA:chr8:107282399-107313749_F			EHD4	GREB1L				GREB1L				CKLF			lincRNA:chr2:192029705-192099155_F	NR6A1			lincRNA:chr2:192029705-192099155_F	CCT7			NR6A1	CCT7	CD82		NR6A1	CCT7	lincRNA:chr2:192029705-192099155_F
FLJ12439	PCDH24			FABGL	MUC21			FLJ10747	PCDH24			EHM2	GRINA				GRINA				CLASP2			lincRNA:chr2:227032431-227055906_F	FABP5			lincRNA:chr2:227032431-227055906_F	CCT8			FABP5	CCT8	HMGA1		FABP5	CCT8	lincRNA:chr2:227032431-227055906_F
FLJ12484	VPS24			FACTP140	PCBD1			FLJ10849	VPS24			EIF2AK3	GRM1				GRM1				CLASP2			lincRNA:chr2:233436406-233452566_R	NCS1			lincRNA:chr2:233436406-233452566_R	CD109			NCS1	CD109	DLK2		NCS1	CD109	lincRNA:chr2:233436406-233452566_R
FLJ12488	ENST00000397190			FAT2	BAZ1A			FLJ10876	ENST00000397190			EIF2B3	GRP				GRP				CLCA3P			lincRNA:chr2:242823516-243020873_F	MAGEF1			lincRNA:chr2:242823516-243020873_F	CD160			MAGEF1	CD160	PSMD2		MAGEF1	CD160	lincRNA:chr2:242823516-243020873_F
FLJ12519	lincRNA:chr3:149784985-149796785_R			FBXO5	COL6A2			FLJ10902	lincRNA:chr3:149784985-149796785_R			EIF2S3	GRXCR2				GRXCR2				CLCNKB			lincRNA:chr2:47054969-47085486_F	DACT3			lincRNA:chr2:47054969-47085486_F	CD164			DACT3	CD164	SEMA7A		DACT3	CD164	lincRNA:chr2:47054969-47085486_F
FLJ12606	LOC100130547			FCRH3	TTTY10			FLJ10914	LOC100130547			EIF3S1	GSTA3				GSTA3				CLDN16			lincRNA:chr3:106959773-107004511_R	MYO1B			lincRNA:chr3:106959773-107004511_R	CD200			MYO1B	CD200	RRP1		MYO1B	CD200	lincRNA:chr3:106959773-107004511_R
FLJ12671	TACR2			FETUB	ENST00000297020			FLJ10948	TACR2			EIF3S4	GSTCD				GSTCD				CLEC7A			lincRNA:chr3:129602510-129611708_R	ODC1			lincRNA:chr3:129602510-129611708_R	CD200			ODC1	CD200	SLC25A11		ODC1	CD200	lincRNA:chr3:129602510-129611708_R
FLJ12787	DLG5			FGD1	TP53RK			FLJ10955	DLG5			EIF3S8	GSTP1				GSTP1				CMPK1			lincRNA:chr3:156470851-156534851_R	B9D1			lincRNA:chr3:156470851-156534851_R	CD226			B9D1	CD226	WDR4		B9D1	CD226	lincRNA:chr3:156470851-156534851_R
FLJ12876	KCNJ5			FJX1	CKLF			FLJ10997	KCNJ5			EIF4A1	GTF2IRD1				GTF2IRD1				CMPK2			lincRNA:chr3:188598106-188603231_F	GPR87			lincRNA:chr3:188598106-188603231_F	CD274			GPR87	CD274	SLC31A1		GPR87	CD274	lincRNA:chr3:188598106-188603231_F
FLJ13044	lincRNA:chr3:156470851-156534851_R			FKSG87	CSN1S1			FLJ11026	lincRNA:chr3:156470851-156534851_R			EIF4G2	GZMK				GZMK				CMTM3			lincRNA:chr3:193723244-193788759_F	B9D1			lincRNA:chr3:193723244-193788759_F	CD274			B9D1	CD274	IGFBP4		B9D1	CD274	lincRNA:chr3:193723244-193788759_F
FLJ13193	WFDC1			F-LAN-1	ENST00000396419			FLJ11159	WFDC1			ELL2	H3F3A				H3F3A				CNIH3			lincRNA:chr3:42119446-42125071_F	ASPHD1			lincRNA:chr3:42119446-42125071_F	CD2BP2			ASPHD1	CD2BP2	PUS7		ASPHD1	CD2BP2	lincRNA:chr3:42119446-42125071_F
FLJ13273	BX117289			FLJ10007	IL18RAP			FLJ11200	BX117289			ELN	HABP4				HABP4				COL10A1			lincRNA:chr3:8841950-8911100_F	CALD1			lincRNA:chr3:8841950-8911100_F	CD320			CALD1	CD320	BRI3BP		CALD1	CD320	lincRNA:chr3:8841950-8911100_F
FLJ13459	GGT3P			FLJ10035	BBX			FLJ11215	GGT3P			EMP2	HBZ				HBZ				COL11A2			lincRNA:chr4:109595976-109603001_R	GJB2			lincRNA:chr4:109595976-109603001_R	CD38			GJB2	CD38	GFOD1		GJB2	CD38	lincRNA:chr4:109595976-109603001_R
FLJ13605	SYN2			FLJ10035	HPS5			FLJ11240	SYN2			EMT	HCN3				HCN3				COL2A1			lincRNA:chr4:16239127-16289577_F	GNAI1			lincRNA:chr4:16239127-16289577_F	CD3EAP			GNAI1	CD3EAP	PES1		GNAI1	CD3EAP	lincRNA:chr4:16239127-16289577_F
FLJ13848	CPNE9			FLJ10110	lincRNA:chrX:112733219-112749894_R			FLJ11301	CPNE9			EP300	HEATR1				HEATR1				COL4A1			lincRNA:chr4:16261632-16262082_F	NRP2			lincRNA:chr4:16261632-16262082_F	CD40LG			NRP2	CD40LG	YWHAG		NRP2	CD40LG	lincRNA:chr4:16261632-16262082_F
FLJ13920	KLHL24			FLJ10252	lincRNA:chr19:24216278-24249119_F			FLJ12475	KLHL24			EPB49	HEATR7B2				HEATR7B2				COL4A2			lincRNA:chr4:24517527-24528002_R	CST6			lincRNA:chr4:24517527-24528002_R	CD47			CST6	CD47	C7orf57		CST6	CD47	lincRNA:chr4:24517527-24528002_R
FLJ13964	LOC552889			FLJ10482	LYZL4			FLJ12496	LOC552889			EPC1	HERC4				HERC4				COL6A2			lincRNA:chr4:53579005-53580304_R	WARS			lincRNA:chr4:53579005-53580304_R	CD69			WARS	CD69	BCL2L14		WARS	CD69	lincRNA:chr4:53579005-53580304_R
FLJ14220	PF4			FLJ10546	NFKBIZ			FLJ12614	PF4			EPM2A	HLA-DPB1				HLA-DPB1				COL6A6			lincRNA:chr4:82163426-82197376_F	SLC45A3			lincRNA:chr4:82163426-82197376_F	CD82			SLC45A3	CD82	SCD		SLC45A3	CD82	lincRNA:chr4:82163426-82197376_F
FLJ14281	C20orf95			FLJ10587	NP1243929			FLJ12748	C20orf95			EPRS	HMG20B				HMG20B				COL8A1			lincRNA:chr4:89637527-89646627_R	CDK6			lincRNA:chr4:89637527-89646627_R	CDC123			CDK6	CDC123	NLN		CDK6	CDC123	lincRNA:chr4:89637527-89646627_R
FLJ14311	FAM192A			FLJ10702	RAB3GAP2			FLJ12787	FAM192A			ERG2	HMGCS2				HMGCS2				COL8A1			lincRNA:chr5:148229632-148269232_R	FOSL1			lincRNA:chr5:148229632-148269232_R	CDC20			FOSL1	CDC20	FARSB		FOSL1	CDC20	lincRNA:chr5:148229632-148269232_R
FLJ14464	HPD			FLJ10773	MAPK4			FLJ13044	HPD			ERH	HN1				HN1				COPZ1			lincRNA:chr5:179091169-179097344_R	BEND5			lincRNA:chr5:179091169-179097344_R	CDC25A			BEND5	CDC25A	PNPT1		BEND5	CDC25A	lincRNA:chr5:179091169-179097344_R
FLJ14524	WDR93			FLJ10889	PDS5A			FLJ13263	WDR93			ERO1L	HNRNPU				HNRNPU				COQ9			lincRNA:chr5:67089045-67100809_F	FNDC9			lincRNA:chr5:67089045-67100809_F	CDC25A			FNDC9	CDC25A	NDFIP2		FNDC9	CDC25A	lincRNA:chr5:67089045-67100809_F
FLJ14540	ADAM15			FLJ10948	lincRNA:chr22:18404600-18411525_R			FLJ13340	ADAM15			ETFB	HPS1				HPS1				COX4I1			lincRNA:chr6:140889232-140902332_R	BCL2L1			lincRNA:chr6:140889232-140902332_R	CDC37			BCL2L1	CDC37	RFC3		BCL2L1	CDC37	lincRNA:chr6:140889232-140902332_R
FLJ14547	PINK1			FLJ11011	TSHB			FLJ13449	PINK1			ETFDH	HPS3				HPS3				CP			lincRNA:chr6:22181638-22194615_R	CISH			lincRNA:chr6:22181638-22194615_R	CDC45			CISH	CDC45	DUSP6		CISH	CDC45	lincRNA:chr6:22181638-22194615_R
FLJ14600	C16orf67			FLJ11099	ETV5			FLJ13855	C16orf67			ETS2	HPS4				HPS4				CPEB3			lincRNA:chr6:3897476-3911792_R	KCNG1			lincRNA:chr6:3897476-3911792_R	CDC6			KCNG1	CDC6	VARS		KCNG1	CDC6	lincRNA:chr6:3897476-3911792_R
FLJ20005	C9orf44			FLJ11274	lincRNA:chr2:114735602-114736110_R			FLJ14529	C9orf44			F25965	HPS5				HPS5				CPLX3			lincRNA:chr7:130793390-130794101_F	NUDT11			lincRNA:chr7:130793390-130794101_F	CDC6			NUDT11	CDC6	HSPE1		NUDT11	CDC6	lincRNA:chr7:130793390-130794101_F
FLJ20038	FAM126B			FLJ11280	SEC14L2			FLJ14547	FAM126B			FACVL1	HRCT1				HRCT1				CPNE2			lincRNA:chr7:137545135-137553310_R	FHOD1			lincRNA:chr7:137545135-137553310_R	CDCA5			FHOD1	CDCA5	CCND2		FHOD1	CDCA5	lincRNA:chr7:137545135-137553310_R
FLJ20048	FMOD			FLJ11287	EPN1			FLJ14590	FMOD			FBL	HSP90AA1				HSP90AA1				CRABP1			lincRNA:chr7:151825992-151831517_F	PFKM			lincRNA:chr7:151825992-151831517_F	CDCA7			PFKM	CDCA7	TLCD1		PFKM	CDCA7	lincRNA:chr7:151825992-151831517_F
FLJ20094	lincRNA:chr7:151825992-151831517_F			FLJ11848	HEATR7B2			FLJ14909	lincRNA:chr7:151825992-151831517_F			FBXO21	HSPA1A				HSPA1A				CREB3L2			lincRNA:chr7:26438338-26538594_F	FAM216A			lincRNA:chr7:26438338-26538594_F	CDK2AP1			FAM216A	CDK2AP1	MTAP		FAM216A	CDK2AP1	lincRNA:chr7:26438338-26538594_F
FLJ20279	MANBAL			FLJ12287	KIRREL			FLJ14936	MANBAL			FBXW3	HSPB6				HSPB6				CRMP1			lincRNA:chr7:26534756-26537010_F	BCL2L1			lincRNA:chr7:26534756-26537010_F	CDK4			BCL2L1	CDK4	GLB1L2		BCL2L1	CDK4	lincRNA:chr7:26534756-26537010_F
FLJ20287	MGC39372			FLJ12298	ENST00000355283			FLJ20003	MGC39372			FCRH3	HTATIP2				HTATIP2				CRTC2			lincRNA:chr7:30430500-30443671_R	MPZL1			lincRNA:chr7:30430500-30443671_R	CDK5			MPZL1	CDK5	DUSP5		MPZL1	CDK5	lincRNA:chr7:30430500-30443671_R
FLJ20294	MPP2			FLJ12439	MEPE			FLJ20080	MPP2			FGF6	IGFBP2				IGFBP2				CRTC2			lincRNA:chr7:66804290-66833365_R	CENPV			lincRNA:chr7:66804290-66833365_R	CDK6			CENPV	CDK6	KIF3B		CENPV	CDK6	lincRNA:chr7:66804290-66833365_R
FLJ20312	FAM195A			FLJ12827	WT1			FLJ20094	FAM195A			FHR-3	IL18RAP				IL18RAP				CRYGS			lincRNA:chr8:115299924-115318049_F	NRP1			lincRNA:chr8:115299924-115318049_F	CDK6			NRP1	CDK6	CXCL11		NRP1	CDK6	lincRNA:chr8:115299924-115318049_F
FLJ20330	LOC388271			FLJ12921	ZNF524			FLJ20128	LOC388271			FKSG87	IL1RN				IL1RN				CRYZL1			lincRNA:chr8:96743021-96861105_R	DDC			lincRNA:chr8:96743021-96861105_R	CDK6			DDC	CDK6	CPSF2		DDC	CDK6	lincRNA:chr8:96743021-96861105_R
FLJ20343	LOC729860			FLJ12969	PDIA4			FLJ20170	LOC729860			FLB6421	IL6ST				IL6ST				CSF1R			lincRNA:chr9:125875154-125883803_R	DLC1			lincRNA:chr9:125875154-125883803_R	CDK6			DLC1	CDK6	LRFN4		DLC1	CDK6	lincRNA:chr9:125875154-125883803_R
FLJ20360	ADARB1			FLJ13044	PTPN22			FLJ20189	ADARB1			FLJ00026	IL6ST				IL6ST				CSF1R			lincRNA:chr9:132251378-132267359_F	PHKA1			lincRNA:chr9:132251378-132267359_F	CDK6			PHKA1	CDK6	AHSA1		PHKA1	CDK6	lincRNA:chr9:132251378-132267359_F
FLJ20421	lincRNA:chr2:177039979-177049079_F			FLJ13055	C1orf58			FLJ20259	lincRNA:chr2:177039979-177049079_F			FLJ10006	INCENP				INCENP				CSTB			lincRNA:chr9:6047380-6066714_F	GRIN2D			lincRNA:chr9:6047380-6066714_F	CDK6			GRIN2D	CDK6	TRIP6		GRIN2D	CDK6	lincRNA:chr9:6047380-6066714_F
FLJ20425	SRP54			FLJ13102	METTL2A			FLJ20285	SRP54			FLJ10111	ING2				ING2				CTBP2			lincRNA:chrX:112733219-112749894_R	SCLY			lincRNA:chrX:112733219-112749894_R	CDK7			SCLY	CDK7	MRPL17		SCLY	CDK7	lincRNA:chrX:112733219-112749894_R
FLJ20432	UTP14A			FLJ13149	MGC39372			FLJ20313	UTP14A			FLJ10147	ING3				ING3				CTBS			lincRNA:chrX:43185281-43235031_R	MAPK12			lincRNA:chrX:43185281-43235031_R	CDT1			MAPK12	CDT1	RRP9		MAPK12	CDT1	lincRNA:chrX:43185281-43235031_R
FLJ20511	LOC729041			FLJ13213	MRPL41			FLJ20360	LOC729041			FLJ10381	INPP5A				INPP5A				CTNNAL1			lincRNA:chrX:56807400-56832200_F	TNFRSF18			lincRNA:chrX:56807400-56832200_F	CDT1			TNFRSF18	CDT1	SLIRP		TNFRSF18	CDT1	lincRNA:chrX:56807400-56832200_F
FLJ20535	MCART1			FLJ13273	PLEKHA5			FLJ20425	MCART1			FLJ10392	INTS1				INTS1				CTNND2			lincRNA:chrX:7922607-7924183_F	P4HA2			lincRNA:chrX:7922607-7924183_F	CDV3			P4HA2	CDV3	C8orf33		P4HA2	CDV3	lincRNA:chrX:7922607-7924183_F
FLJ20539	MRPL19			FLJ13459	FAM195A			FLJ20494	MRPL19			FLJ10482	INTS6				INTS6				CTSF			LMO2	GPT2			LMO2	CEACAM1			GPT2	CEACAM1	CCL20		GPT2	CEACAM1	LMO2
FLJ20546	SEMG2			FLJ13855	ZNF777			FLJ20511	SEMG2			FLJ10486	ITGB6				ITGB6				CTSF			LOC100128007	LRGUK			LOC100128007	CEBPG			LRGUK	CEBPG	NUP93		LRGUK	CEBPG	LOC100128007
FLJ20548	CLDN16			FLJ13920	COL2A1			FLJ20558	CLDN16			FLJ10511	ITIH3				ITIH3				CTSS			LOC100128130	FASN			LOC100128130	CELF1			FASN	CELF1	EIF4G1		FASN	CELF1	LOC100128130
FLJ20596	lincRNA:chr4:82163426-82197376_F			FLJ14117	PAXIP1			FLJ20595	lincRNA:chr4:82163426-82197376_F			FLJ10525	ITIH5				ITIH5				CUGBP2			LOC100128460	C17orf58			LOC100128460	CENPH			C17orf58	CENPH	LIG3		C17orf58	CENPH	LOC100128460
FLJ20644	ENST00000383718			FLJ14360	WASF1			FLJ20596	ENST00000383718			FLJ10637	IYD				IYD				CUGBP2			LOC100128909	NUDT11			LOC100128909	CENPM			NUDT11	CENPM	IL23R		NUDT11	CENPM	LOC100128909
FLJ20695	lincRNA:chr18:39081199-39212092_R			FLJ14524	GSTA3			FLJ20624	lincRNA:chr18:39081199-39212092_R			FLJ10652	KCNC3				KCNC3				CUGBP2			LOC100129112	SCARB1			LOC100129112	CENPN			SCARB1	CENPN	ANKRD33B		SCARB1	CENPN	LOC100129112
FLJ20699	LOC100132966			FLJ14681	GSTP1			FLJ20686	LOC100132966			FLJ10659	KCNJ5				KCNJ5				CWH43			LOC100129194	ACVR1B			LOC100129194	CENPN			ACVR1B	CENPN	HMBS		ACVR1B	CENPN	LOC100129194
FLJ20764	SP7			FLJ14768	lincRNA:chr1:201509727-201545677_F			FLJ20725	SP7			FLJ10702	KEAP1				KEAP1				CX3CL1			LOC100130179	MANSC1			LOC100130179	CENPN			MANSC1	CENPN	LETM1		MANSC1	CENPN	LOC100130179
FLJ21016	ENPP1			FLJ14825	lincRNA:chr1:33852313-33867538_R			FLJ20898	ENPP1			FLJ10715	KHDC1				KHDC1				CXADR			LOC100131053	MCAM			LOC100131053	CENPU			MCAM	CENPU	SLC1A5		MCAM	CENPU	LOC100131053
FLJ21062	SENP2			FLJ14966	lincRNA:chr2:165508379-165527004_F			FLJ21012	SENP2			FLJ10803	KIAA1328				KIAA1328				CXCR6			LOC100131532	GART			LOC100131532	CENPV			GART	CENPV	POLR3K		GART	CENPV	LOC100131532
FLJ21159	ADAM12			FLJ20035	UBE2D1			FLJ21016	ADAM12			FLJ10849	KIAA1949				KIAA1949				CXorf61			LOC100131831	SLC2A3			LOC100131831	CENPV			SLC2A3	CENPV	VDR		SLC2A3	CENPV	LOC100131831
FLJ21458	ADCY9			FLJ20062	ACTG1			FLJ21144	ADCY9			FLJ10914	KIAA2013				KIAA2013				CYB5A			LOC100131907	GNA11			LOC100131907	CENPW			GNA11	CENPW	CXCL9		GNA11	CENPW	LOC100131907
FLJ21588	BSDC1			FLJ20094	LOC100130932			FLJ21432	BSDC1			FLJ10948	KIF2B				KIF2B				CYB5B			LOC100132247	ARMC9			LOC100132247	CEP83			ARMC9	CEP83	UTP11		ARMC9	CEP83	LOC100132247
FLJ21657	LENG8			FLJ20128	SMOC1			FLJ21799	LENG8			FLJ10955	KIRREL				KIRREL				CYBB			LOC100132614	PVR			LOC100132614	CEP85			PVR	CEP85	PSMB5		PVR	CEP85	LOC100132614
FLJ21736	lincRNA:chr7:26534756-26537010_F			FLJ20170	TMEM8B			FLJ21877	lincRNA:chr7:26534756-26537010_F			FLJ10997	KIRREL3				KIRREL3				CYP3A43			LOC100133737	EIF5A			LOC100133737	CETN3			EIF5A	CETN3	DNPEP		EIF5A	CETN3	LOC100133737
FLJ21799	MRPL46			FLJ20189	XAGE2B			FLJ21939	MRPL46			FLJ11021	KLF2				KLF2				CYP4B1			LOC100134269	NRP2			LOC100134269	CFL1			NRP2	CFL1	SPOUT1		NRP2	CFL1	LOC100134269
FLJ21839	ENST00000374139			FLJ20308	ENAH			FLJ21992	ENST00000374139			FLJ11105	KLHL34				KLHL34				CYP4Z1			LOC145814	HSPA1A			LOC145814	CFLAR			HSPA1A	CFLAR	NOLC1		HSPA1A	CFLAR	LOC145814
FLJ22439	ENST00000406053			FLJ20337	ITIH5			FLJ22004	ENST00000406053			FLJ11160	KPNA2				KPNA2				CYP7A1			LOC283788	ADGRA3			LOC283788	CFLAR			ADGRA3	CFLAR	SYNGR2		ADGRA3	CFLAR	LOC283788
FLJ22865	KPNA2			FLJ20354	DCAF6			FLJ22059	KPNA2			FLJ11200	KRT2				KRT2				CYTL1			LOC283999	POFUT1			LOC283999	CHAC1			POFUT1	CHAC1	SRM		POFUT1	CHAC1	LOC283999
FLJ23045	TMEM146			FLJ20406	PGPEP1			FLJ22393	TMEM146			FLJ11209	KRT38				KRT38				DA798455			LOC284950	PTGER1			LOC284950	CHAC2			PTGER1	CHAC2	DDIT4		PTGER1	CHAC2	LOC284950
FLJ23132	PDC			FLJ20421	ENST00000377200			FLJ22457	PDC			FLJ11215	KRTAP19-6				KRTAP19-6				DA880232			LOC339674	POU3F3			LOC339674	CHAF1A			POU3F3	CHAF1A	SLC25A10		POU3F3	CHAF1A	LOC339674
FLJ23182	CES1			FLJ20464	SHE			FLJ22555	CES1			FLJ11236	KRTAP4-2				KRTAP4-2				DAB2IP			LOC340090	TMCC2			LOC340090	CHCHD1			TMCC2	CHCHD1	PFDN2		TMCC2	CHCHD1	LOC340090
FLJ23306	lincRNA:chr17:73587548-73588131_F			FLJ20487	MARS2			FLJ22649	lincRNA:chr17:73587548-73588131_F			FLJ11294	KRTDAP				KRTDAP				DACT3			LOC344065	SLC29A1			LOC344065	CHCHD2			SLC29A1	CHCHD2	RRP12		SLC29A1	CHCHD2	LOC344065
FLJ23476	LOC100131583			FLJ20511	BAHD1			FLJ22678	LOC100131583			FLJ11301	LAMC2				LAMC2				DB028998			LOC400084	ARFGEF3			LOC400084	CHEK1			ARFGEF3	CHEK1	MCM2		ARFGEF3	CHEK1	LOC400084
FOSB	FCGR2B			FLJ20516	PLEKHA5			FLJ22678	FCGR2B			FLJ11506	LCNL1				LCNL1				DB028998			LOC440104	FERMT1			LOC440104	CHEK1			FERMT1	CHEK1	MCRIP2		FERMT1	CHEK1	LOC440104
FOSL2	TSHB			FLJ20534	PTK7			FLJ23342	TSHB			FLJ11773	LGALS3				LGALS3				DB033244			LOC440346	DHRS2			LOC440346	CHEK1			DHRS2	CHEK1	SLC39A3		DHRS2	CHEK1	LOC440346
FUBP3	CHIC2			FLJ20542	SKP2			FLJ23499	CHIC2			FLJ12118	LHFPL5				LHFPL5				DB072080			LOC644717	MYO1B			LOC644717	CHKA			MYO1B	CHKA	PDCD2L		MYO1B	CHKA	LOC644717
FXR2	ENST00000319040			FLJ20548	ENST00000444596			FLT3LG	ENST00000319040			FLJ12475	LILRB4				LILRB4				DB307521			LOC646993	MOCS1			LOC646993	CHMP5			MOCS1	CHMP5	CIAO1		MOCS1	CHMP5	LOC646993
GABARAPL2	lincRNA:chr6:48044816-48070216_R			FLJ20596	lincRNA:chr7:151825992-151831517_F			FOLR1	lincRNA:chr6:48044816-48070216_R			FLJ12496	LIMK2				LIMK2				DBH			LOC651868	EIF4H			LOC651868	CHORDC1			EIF4H	CHORDC1	CDC45		EIF4H	CHORDC1	LOC651868
GABPA	RAD21			FLJ20605	OR2L3			FRAG1	RAD21			FLJ12787	LIMS3				LIMS3				DCAF11			LOC728836	ITPRIPL2			LOC728836	CHSY1			ITPRIPL2	CHSY1	YWHAE		ITPRIPL2	CHSY1	LOC728836
GABRA3	SSX3			FLJ20647	TMEM217			FRG1	SSX3			FLJ12820	lincRNA:chr1:163265476-163278951_F				lincRNA:chr1:163265476-163278951_F				DCAF13			LOC729860	MCAM			LOC729860	CHURC1-FNTB///FNTB			MCAM	CHURC1-FNTB///FNTB	BYSL		MCAM	CHURC1-FNTB///FNTB	LOC729860
GABRP	KLHL34			FLJ20689	GLUD2			FUBP3	KLHL34			FLJ12890	lincRNA:chr1:198335952-198347302_R				lincRNA:chr1:198335952-198347302_R				DCAF6			LOC730144	EBI3			LOC730144	CIAO1			EBI3	CIAO1	MRTO4		EBI3	CIAO1	LOC730144
GADD45B	SERPING1			FLJ20699	lincRNA:chr1:90090112-90097487_F			FVT1	SERPING1			FLJ12899	lincRNA:chr1:201509727-201545677_F				lincRNA:chr1:201509727-201545677_F				DCLK2			LOC730159	MIR210HG			LOC730159	CISD1			MIR210HG	CISD1	NUDC		MIR210HG	CISD1	LOC730159
GAL3ST2	UBE2E2			FLJ20725	lincRNA:chr5:42985502-42991219_R			G6C	UBE2E2			FLJ13119	lincRNA:chr1:211564402-211589752_R				lincRNA:chr1:211564402-211589752_R				DCLRE1C			LRDD	TCP1			LRDD	CISD3			TCP1	CISD3	MCUR1		TCP1	CISD3	LRDD
GCGR	BF515046			FLJ20764	LOC100131673			GA17	BF515046			FLJ13150	lincRNA:chr1:246948452-246962677_R				lincRNA:chr1:246948452-246962677_R				DDIT4			LRP11	BOP1			LRP11	CISH			BOP1	CISH	GRPEL1		BOP1	CISH	LRP11
GCN5L2	ENST00000395886			FLJ20920	FOXK2			GABPB1	ENST00000395886			FLJ13195	lincRNA:chr1:55838380-55839030_R				lincRNA:chr1:55838380-55839030_R				DDIT4			LRRC25	HOXB6			LRRC25	CISH			HOXB6	CISH	ABCF2		HOXB6	CISH	LRRC25
GCNT1	TERF1			FLJ21615	GPR31			GATA3	TERF1			FLJ13222	lincRNA:chr1:90090112-90097487_F				lincRNA:chr1:90090112-90097487_F				DDX11			LRRC38	TFPI2			LRRC38	CISH			TFPI2	CISH	PPP1R14B		TFPI2	CISH	LRRC38
GEM	AKT1S1			FLJ21736	PRNP			GATA6	AKT1S1			FLJ13263	lincRNA:chr10:19981424-20023407_F				lincRNA:chr10:19981424-20023407_F				DDX58			LRRC6	IL13			LRRC6	CKS1B			IL13	CKS1B	TIMM50		IL13	CKS1B	LRRC6
GFPT1	BBX			FLJ21786	RALGPS2			GC20	BBX			FLJ13340	lincRNA:chr10:6628185-6628875_F				lincRNA:chr10:6628185-6628875_F				DDX6			LYRM7	LOC729680			LYRM7	CKS2			LOC729680	CKS2	PPAT		LOC729680	CKS2	LYRM7
GG2-1	ENST00000402102			FLJ21799	LOC348751			GCP2	ENST00000402102			FLJ13433	lincRNA:chr11:59026224-59031774_R				lincRNA:chr11:59026224-59031774_R				DEFA3			LYZL4	MYBBP1A			LYZL4	CLCC1			MYBBP1A	CLCC1	SCCPDH		MYBBP1A	CLCC1	LYZL4
GJB2	FAM153C			FLJ21816	PAX7			GCP3	FAM153C			FLJ13449	lincRNA:chr11:59659799-59782024_F				lincRNA:chr11:59659799-59782024_F				DFFA			MAGI3	ENPP1			MAGI3	CLEC2D			ENPP1	CLEC2D	ACACA		ENPP1	CLEC2D	MAGI3
GK001	ITIH5			FLJ21916	ADK			GGCX	ITIH5			FLJ13459	lincRNA:chr11:65265824-65275174_R				lincRNA:chr11:65265824-65275174_R				DFFA			MAL	GPAT2			MAL	CLEC2D			GPAT2	CLEC2D	TNFRSF21		GPAT2	CLEC2D	MAL
GLE1L	RPH3A			FLJ22021	ENST00000397190			GK003	RPH3A			FLJ13612	lincRNA:chr11:70862452-70959427_F				lincRNA:chr11:70862452-70959427_F				DGAT1			MAP3K7	ITPRIPL2			MAP3K7	CLIC4			ITPRIPL2	CLIC4	EMG1		ITPRIPL2	CLIC4	MAP3K7
GLS	C11orf17			FLJ22028	SRM			GOLGA3	C11orf17			FLJ13852	lincRNA:chr11:88105752-88140214_F				lincRNA:chr11:88105752-88140214_F				DGKB			MAPK4	CALD1			MAPK4	CLN6			CALD1	CLN6	TRMT1		CALD1	CLN6	MAPK4
GMEB1	GPR34			FLJ22056	ENST00000368744			GOSR2	GPR34			FLJ13855	lincRNA:chr12:30949933-30956333_R				lincRNA:chr12:30949933-30956333_R				DGKZ			MAPK8IP3	FOXQ1			MAPK8IP3	CLN6			FOXQ1	CLN6	FUOM		FOXQ1	CLN6	MAPK8IP3
GMFB	LMOD1			FLJ22376	FAIM3			GPP130	LMOD1			FLJ13956	lincRNA:chr12:76316708-76327283_R				lincRNA:chr12:76316708-76327283_R				DHODH			MAS1	ARFGEF3			MAS1	CLPB			ARFGEF3	CLPB	GINS2		ARFGEF3	CLPB	MAS1
GNAI2	RYR3			FLJ22390	GALNT12			GPX4	RYR3			FLJ14124	lincRNA:chr13:110652899-110676049_F				lincRNA:chr13:110652899-110676049_F				DHRS7			MCART1	NOP14			MCART1	CLPP			NOP14	CLPP	MTHFD2		NOP14	CLPP	MCART1
GNG2	SNORD9			FLJ22402	ROPN1L			GRIK3	SNORD9			FLJ14153	lincRNA:chr13:22572600-22804150_F				lincRNA:chr13:22572600-22804150_F				DKK4			MCFD2	PRMT5			MCFD2	CLPTM1L			PRMT5	CLPTM1L	GTPBP3		PRMT5	CLPTM1L	MCFD2
GOLGA4	IGF1			FLJ22439	USP35			GTF2F2	IGF1			FLJ14451	lincRNA:chr13:31179400-31191346_F				lincRNA:chr13:31179400-31191346_F				DLD			MDM2	TSKU			MDM2	CLUH			TSKU	CLUH	DPP3		TSKU	CLUH	MDM2
GP1BA	INPP5A			FLJ22555	ING3			GTF2H3	INPP5A			FLJ14621	lincRNA:chr13:87525274-87925249_F				lincRNA:chr13:87525274-87925249_F				DMC1			MECP2	HOMER1			MECP2	CMC2			HOMER1	CMC2	GLRX2		HOMER1	CMC2	MECP2
GPD1	lincRNA:chr2:91595323-91623203_F			FLJ22584	lincRNA:chr14:100693122-100704538_F			GTF3C2	lincRNA:chr2:91595323-91623203_F			FLJ14697	lincRNA:chr14:100693122-100704538_F				lincRNA:chr14:100693122-100704538_F				DMGDH			MEPE	SHC4			MEPE	CMSS1			SHC4	CMSS1	CBX6		SHC4	CMSS1	MEPE
GPM6B	ENST00000318060			FLJ22613	lincRNA:chr2:152627254-152653328_R			GUK1	ENST00000318060			FLJ14936	lincRNA:chr14:101365673-101366049_F				lincRNA:chr14:101365673-101366049_F				DMRT1			MGAT5B	PHLDA1			MGAT5B	CNOT9			PHLDA1	CNOT9	RFC2		PHLDA1	CNOT9	MGAT5B
GPS1	HLA-DPB1			FLJ22637	lincRNA:chr21:40218169-40220553_F			GYS1	HLA-DPB1			FLJ14950	lincRNA:chr14:35428549-35439074_R				lincRNA:chr14:35428549-35439074_R				DNAJA3			MME	ADAMTS14			MME	CNPY2			ADAMTS14	CNPY2	YBX3		ADAMTS14	CNPY2	MME
GPS2	lincRNA:chr18:33016877-33028102_F			FLJ23045	SIRPG			H2AFA	lincRNA:chr18:33016877-33028102_F			FLJ20003	lincRNA:chr14:51729675-51760650_R				lincRNA:chr14:51729675-51760650_R				DNAJA4			MMP13	ITGB2			MMP13	CNPY2			ITGB2	CNPY2	DCTPP1		ITGB2	CNPY2	MMP13
GRIK3	MED23			FLJ23306	C9orf144			H326	MED23			FLJ20051	lincRNA:chr14:56036572-56044197_F				lincRNA:chr14:56036572-56044197_F				DNAJC10			MPV17	SPINT1			MPV17	COA6			SPINT1	COA6	ATP2A2		SPINT1	COA6	MPV17
GRM4	PTK7			FLJ23342	HN1			H3FD	PTK7			FLJ20054	lincRNA:chr15:31693375-31696875_F				lincRNA:chr15:31693375-31696875_F				DNAJC10			MRPL19	RUVBL1			MRPL19	COA7			RUVBL1	COA7	EXOSC5		RUVBL1	COA7	MRPL19
GTPBP1	ATP1B1			FLJ23469	lincRNA:chr1:246948452-246962677_R			HARC	ATP1B1			FLJ20189	lincRNA:chr15:39471428-39472241_R				lincRNA:chr15:39471428-39472241_R				DNAJC2			MRPL41	C6orf223			MRPL41	COA7			C6orf223	COA7	SLC19A1		C6orf223	COA7	MRPL41
H1FX	ENKUR			FOSB	lincRNA:chr3:162445031-162502906_F			HBP1	ENKUR			FLJ20202	lincRNA:chr15:69884551-69988069_F				lincRNA:chr15:69884551-69988069_F				DNAJC3			MRPS10	SLC39A14			MRPS10	COASY			SLC39A14	COASY	NOC2L		SLC39A14	COASY	MRPS10
HAIK1	lincRNA:chr5:18484318-18746268_R			FOSL2	lincRNA:chr5:148229632-148269232_R			HCA112	lincRNA:chr5:18484318-18746268_R			FLJ20284	lincRNA:chr15:79646497-79646982_F				lincRNA:chr15:79646497-79646982_F				DNAJC5B			MRPS31	C12orf73			MRPS31	COG8///PDF			C12orf73	COG8///PDF	NME1		C12orf73	COG8///PDF	MRPS31
HAPIP	TOP2B			FRAT1	lincRNA:chr5:18484318-18746268_R			HDAC8	TOP2B			FLJ20285	lincRNA:chr16:11557374-11585299_F				lincRNA:chr16:11557374-11585299_F				DNHD1			MSX1	HNRNPAB			MSX1	COL6A3			HNRNPAB	COL6A3	PEMT		HNRNPAB	COL6A3	MSX1
HCGIV.9	ADAM22			FRDA	LOC100128105			HF1	ADAM22			FLJ20303	lincRNA:chr16:90043749-90053849_F				lincRNA:chr16:90043749-90053849_F				DNM3			MTHFR	MAMLD1			MTHFR	COMMD4			MAMLD1	COMMD4	SLC39A4		MAMLD1	COMMD4	MTHFR
HCGIX	C9orf27			FTL	LRDD			HGRG8	C9orf27			FLJ20307	lincRNA:chr17:73587548-73588131_F				lincRNA:chr17:73587548-73588131_F				DNTTIP2			MUC21	UBE2M			MUC21	COMT			UBE2M	COMT	POLR3H		UBE2M	COMT	MUC21
HEBP	CRYGS			FXR2	TRDN			HIVEP1	CRYGS			FLJ20337	lincRNA:chr18:33016877-33028102_F				lincRNA:chr18:33016877-33028102_F				DOCK7			MUC7	POLD2			MUC7	COPE			POLD2	COPE	EPDR1		POLD2	COPE	MUC7
HLA-G	GUCY1A3			FY	COL6A6			HIVEP2	GUCY1A3			FLJ20344	lincRNA:chr18:42263052-42278652_R				lincRNA:chr18:42263052-42278652_R				DOCK9			MXI1	PVR			MXI1	COPRS			PVR	COPRS	PRPF19		PVR	COPRS	MXI1
HMG2L1	lincRNA:chr14:35428549-35439074_R			GABPA	LAMC2			HMG1L10	lincRNA:chr14:35428549-35439074_R			FLJ20374	lincRNA:chr18:5241606-5243935_R				lincRNA:chr18:5241606-5243935_R				DOLK			NAGA	MPZL1			NAGA	COPS3			MPZL1	COPS3	WDR12		MPZL1	COPS3	NAGA
HMIC	OR10W1			GABRP	lincRNA:chr3:15905646-15918671_R			HMG2L1	OR10W1			FLJ20396	lincRNA:chr18:53763220-53804580_R				lincRNA:chr18:53763220-53804580_R				DPAGT1			NANOS2	HSD11B2			NANOS2	COQ3			HSD11B2	COQ3	SGPL1		HSD11B2	COQ3	NANOS2
HNF3B	ANGPTL4			GALGT	lincRNA:chr6:42725472-42759772_R			HMGIY	ANGPTL4			FLJ20421	lincRNA:chr18:966025-1025450_F				lincRNA:chr18:966025-1025450_F				DPF1			NARG2	DHCR24			NARG2	COX5A			DHCR24	COX5A	ATAD3A		DHCR24	COX5A	NARG2
HNRPA1	ELAVL1			GALNT2	ENST00000371041			HNRPK	ELAVL1			FLJ20442	lincRNA:chr19:24216278-24249119_F				lincRNA:chr19:24216278-24249119_F				DTL			NAT1	CASKIN1			NAT1	COX6A1			CASKIN1	COX6A1	MYOF		CASKIN1	COX6A1	NAT1
HNT	HPS3			GALT	F11			HOOK2	HPS3			FLJ20565	lincRNA:chr2:114735602-114736110_R				lincRNA:chr2:114735602-114736110_R				DTNA			NBR1	GOLM1			NBR1	CPSF2			GOLM1	CPSF2	F5		GOLM1	CPSF2	NBR1
HPR	lincRNA:chr10:6628185-6628875_F			GATA6	GNB2			HOXA2	lincRNA:chr10:6628185-6628875_F			FLJ20686	lincRNA:chr2:120459730-120511405_R				lincRNA:chr2:120459730-120511405_R				DTX1			NCK1	ABTB2			NCK1	CREM			ABTB2	CREM	GPN3		ABTB2	CREM	NCK1
HRB2	lincRNA:chr12:122030167-122037317_R			GC	GPR35			HOXC6	lincRNA:chr12:122030167-122037317_R			FLJ20729	lincRNA:chr2:134962836-134965161_F				lincRNA:chr2:134962836-134965161_F				DUOXA1			NCOA3	SORD			NCOA3	CRIPT			SORD	CRIPT	FARSA		SORD	CRIPT	NCOA3
HS747E2A	lincRNA:chr2:232366756-232372381_R			GCGR	LOC100132913			HP1-BP74	lincRNA:chr2:232366756-232372381_R			FLJ20764	lincRNA:chr2:152627254-152653328_R				lincRNA:chr2:152627254-152653328_R				DUSP18			NDUFA2	DNAH11			NDUFA2	CRLS1			DNAH11	CRLS1	CD3EAP		DNAH11	CRLS1	NDUFA2
HSA249128	RARRES2			GCN5L2	LPPR5			HP43.8KD	RARRES2			FLJ21016	lincRNA:chr2:165508379-165527004_F				lincRNA:chr2:165508379-165527004_F				DUSP6			NECAP1	CYP27B1			NECAP1	CRLS1			CYP27B1	CRLS1	SRPRB		CYP27B1	CRLS1	NECAP1
HSPA1B	ROPN1L			GCNT1	ADAMTSL3			HRB2	ROPN1L			FLJ21438	lincRNA:chr2:177039979-177049079_F				lincRNA:chr2:177039979-177049079_F				DUSP7			NEK4	STC2			NEK4	CRNDE			STC2	CRNDE	NAA10		STC2	CRNDE	NEK4
HSPA4	SP110			GEMIN4	EIF4E			HS1-2	SP110			FLJ21615	lincRNA:chr2:179278600-179283850_F				lincRNA:chr2:179278600-179283850_F				DUX4			NEK8	LOC100133920			NEK8	CRNDE			LOC100133920	CRNDE	GEMIN5		LOC100133920	CRNDE	NEK8
HSPA5	HTATIP2			GFRA1	LOC100134713			HSA275986	HTATIP2			FLJ21799	lincRNA:chr2:232366756-232372381_R				lincRNA:chr2:232366756-232372381_R				DYRK1A			NEURL2	TMEM198			NEURL2	CRTAM			TMEM198	CRTAM	SETBP1		TMEM198	CRTAM	NEURL2
HSPC009	LOC100131519			GJA8	OPTC			HSCARG	LOC100131519			FLJ21877	lincRNA:chr2:242823516-243020873_F				lincRNA:chr2:242823516-243020873_F				E2F1			NF1	DHRS2			NF1	CSE1L			DHRS2	CSE1L	PRELID3B		DHRS2	CSE1L	NF1
HSPC023	PAXIP1			GJB2	OR7A10			HSNOV1	PAXIP1			FLJ21945	lincRNA:chr2:2838035-2842163_R				lincRNA:chr2:2838035-2842163_R				ECH1			NFIA	PHLDA1			NFIA	CSE1L			PHLDA1	CSE1L	SLC38A10		PHLDA1	CSE1L	NFIA
HSPC028	SMAD4			GLDC	AF072164			HSPA9B	SMAD4			FLJ22004	lincRNA:chr2:61157146-61167346_R				lincRNA:chr2:61157146-61167346_R				EDN1			NFKBIB	STRIP2			NFKBIB	CSE1L			STRIP2	CSE1L	ANKRD9		STRIP2	CSE1L	NFKBIB
HSPC132	EPC1			GLS	DGKZ			HSPC003	EPC1			FLJ22439	lincRNA:chr2:67601596-67621796_R				lincRNA:chr2:67601596-67621796_R				EDN2			NFS1	MTHFD1L			NFS1	CSF1			MTHFD1L	CSF1	PCCB		MTHFD1L	CSF1	NFS1
HSPC138	GRM1			GLTSCR1	ENST00000333984			HSPC025	GRM1			FLJ22457	lincRNA:chr2:70220511-70220975_R				lincRNA:chr2:70220511-70220975_R				EFCAB7			NFYB	P2RX5			NFYB	CSF2			P2RX5	CSF2	MRPL24		P2RX5	CSF2	NFYB
HUMAUANTIG	lincRNA:chr4:74375927-74399845_R			GNAI2	MAPK3			HSPC135	lincRNA:chr4:74375927-74399845_R			FLJ22474	lincRNA:chr2:8001249-8036724_R				lincRNA:chr2:8001249-8036724_R				EFNA2			NGFR	HPCA			NGFR	CSNK2A1			HPCA	CSNK2A1	SIGMAR1		HPCA	CSNK2A1	NGFR
ICAT	PFKL			GPAA1	PLCXD1			HT010	PFKL			FLJ22555	lincRNA:chr2:91595323-91623203_F				lincRNA:chr2:91595323-91623203_F				EFTUD2			NKX6-1	PMCHL1			NKX6-1	CSNK2A1			PMCHL1	CSNK2A1	BRIX1		PMCHL1	CSNK2A1	NKX6-1
ICOS	APAF1			GPD1	WAC			HTATIP	APAF1			FLJ22604	lincRNA:chr21:21322604-21759979_R				lincRNA:chr21:21322604-21759979_R				EGOT			NMNAT1	RBMS3			NMNAT1	CSTF2			RBMS3	CSTF2	NOL6		RBMS3	CSTF2	NMNAT1
IER3	C1orf226			GPP130	AKAP12			HTR2B	C1orf226			FLJ22622	lincRNA:chr21:40218169-40220553_F				lincRNA:chr21:40218169-40220553_F				EHMT1			NOS2	TFRC			NOS2	CSTF2			TFRC	CSTF2	CHAC2		TFRC	CSTF2	NOS2
IER5	lincRNA:chr2:162101249-162105559_F			GPS1	ENST00000391679			HTRA3	lincRNA:chr2:162101249-162105559_F			FLJ22678	lincRNA:chr22:18404600-18411525_R				lincRNA:chr22:18404600-18411525_R				EIF1			NRN1L	JUNB			NRN1L	CTLA4			JUNB	CTLA4	MSTO1		JUNB	CTLA4	NRN1L
IGFBP4	RNF220			GRF2	TAOK2			HUMAUANTIG	RNF220			FLJ23132	lincRNA:chr3:106959773-107004511_R				lincRNA:chr3:106959773-107004511_R				EIF2A			ODF1	IER3			ODF1	CTLA4			IER3	CTLA4	NADK		IER3	CTLA4	ODF1
IL13RA1	APOL6			GRM4	TENC1			HUMGT198A	APOL6			FLJ23293	lincRNA:chr3:106965972-106966557_F				lincRNA:chr3:106965972-106966557_F				EIF3E			ODZ2	PPM1F			ODZ2	CTLA4			PPM1F	CTLA4	NUP188		PPM1F	CTLA4	ODZ2
IL16	C22orf41			GSN	TRIM24			HYPK	C22orf41			FLJ23476	lincRNA:chr3:13020350-13034850_F				lincRNA:chr3:13020350-13034850_F				EIF4E			OPTC	TLN2			OPTC	CTLA4			TLN2	CTLA4	LOC285812		TLN2	CTLA4	OPTC
IL18R1	C6orf217			GU2	ZNRF3			ICAM2	C6orf217			FRAG1	lincRNA:chr3:131086935-131098735_F				lincRNA:chr3:131086935-131098735_F				ELAVL1			OR2A9P	CPM			OR2A9P	CTPS1			CPM	CTPS1	TUFM		CPM	CTPS1	OR2A9P
IL1RAP	DGKZ			GUK1	CTBS			IFNGR2	DGKZ			FUSIP2	lincRNA:chr3:156470851-156534851_R				lincRNA:chr3:156470851-156534851_R				ELAVL2			OR51B2	RILP			OR51B2	CTTN			RILP	CTTN	RNASEH1-AS1		RILP	CTTN	OR51B2
IL2	ENST00000421031			H1FX	KIAA1328			IL15RA	ENST00000421031			FVT1	lincRNA:chr3:45595021-45600271_R				lincRNA:chr3:45595021-45600271_R				ELL			OR51G1	ALKBH2			OR51G1	CTU2			ALKBH2	CTU2	RPP25		ALKBH2	CTU2	OR51G1
IL7R	HEATR1			HAX1	lincRNA:chr13:110652899-110676049_F			IL2	HEATR1			FYN	lincRNA:chr4:109595976-109603001_R				lincRNA:chr4:109595976-109603001_R				ELOVL2			OR6C3	CXCL8			OR6C3	CXCL10			CXCL8	CXCL10	RAD18		CXCL8	CXCL10	OR6C3
ILF3	LGALS3			HBS1L	FLI1			IL2RA	LGALS3			FZD6	lincRNA:chr4:13067152-13347902_F				lincRNA:chr4:13067152-13347902_F				EMR1			OR7A10	SORD			OR7A10	CXCL11			SORD	CXCL11	POLE2		SORD	CXCL11	OR7A10
IMAGE3451454	PYGO1			HCA66	lincRNA:chr13:22572600-22804150_F			IL4R	PYGO1			G6C	lincRNA:chr4:16261632-16262082_R				lincRNA:chr4:16261632-16262082_R				ENAH			PAX7	FAM27C			PAX7	CXCL11			FAM27C	CXCL11	MAGOHB		FAM27C	CXCL11	PAX7
ING3	SMAD4			HCCS	lincRNA:chr4:84135426-84176451_R			INCENP	SMAD4			GA17	lincRNA:chr4:24807052-24813177_F				lincRNA:chr4:24807052-24813177_F				ENST00000297020			PDE10A	TOMM34			PDE10A	CXCL13			TOMM34	CXCL13	SLC7A1		TOMM34	CXCL13	PDE10A
INPP5A	EDNRB			HEBP	lincRNA:chr7:25978475-25989975_F			INDO	EDNRB			GABARAP	lincRNA:chr4:28438152-28448877_R				lincRNA:chr4:28438152-28448877_R				ENST00000316517			PDGFD	SMARCA4			PDGFD	CXCL9			SMARCA4	CXCL9	ECE1		SMARCA4	CXCL9	PDGFD
IRS2	GNA13			HGS	LOC100131998			ING1L	GNA13			GABPB1	lincRNA:chr4:53579005-53580304_R				lincRNA:chr4:53579005-53580304_R				ENST00000318060			PGC	SORD			PGC	CYB5A			SORD	CYB5A	SDF2L1		SORD	CYB5A	PGC
JAG2	lincRNA:chr14:61529972-61553247_F			HLA-DQA1	SH3BP2			ING3	lincRNA:chr14:61529972-61553247_F			GALNT3	lincRNA:chr4:68576155-68595930_R				lincRNA:chr4:68576155-68595930_R				ENST00000318701			PGPEP1	PDXP			PGPEP1	CYC1			PDXP	CYC1	MAPKAPK3		PDXP	CYC1	PGPEP1
JDP1	UQCRC2			HLALS	lincRNA:chr4:16261632-16262082_R			ING3	UQCRC2			GARS	lincRNA:chr4:74375927-74399845_R				lincRNA:chr4:74375927-74399845_R				ENST00000320893			PIN1	PTGIS			PIN1	CYCS			PTGIS	CYCS	CCT7		PTGIS	CYCS	PIN1
JUNB	C12orf42			HMG1L10	ADAM12			INPP1	C12orf42			GCN1L1	lincRNA:chr4:75530726-75597151_F				lincRNA:chr4:75530726-75597151_F				ENST00000322227			PLEKHA5	SFXN1			PLEKHA5	CYP27B1			SFXN1	CYP27B1	AHI1		SFXN1	CYP27B1	PLEKHA5
JUND	CXorf36			HMG20B	CTSS			IP6K2	CXorf36			GCP2	lincRNA:chr4:82163426-82197376_F				lincRNA:chr4:82163426-82197376_F				ENST00000326989			POF1B	GOT2			POF1B	DBN1			GOT2	DBN1	GINS4		GOT2	DBN1	POF1B
KBRAS2	DSG3			HMG2L1	CNIH3			IQGAP1	DSG3			GFPT1	lincRNA:chr4:84135426-84176451_R				lincRNA:chr4:84135426-84176451_R				ENST00000328281			POLR1D	CCND1			POLR1D	DCAF13			CCND1	DCAF13	DFFA		CCND1	DCAF13	POLR1D
KCNAB1	FGF21			HMGIC	ENST00000318060			ITGB2	FGF21			GGCX	lincRNA:chr4:93183648-93198453_R				lincRNA:chr4:93183648-93198453_R				ENST00000333984			POLR3E	MYO1B			POLR3E	DCAF13			MYO1B	DCAF13	OGFOD1		MYO1B	DCAF13	POLR3E
KCNIP1	lincRNA:chr8:42980727-42986843_R			HNK-1ST	ENST00000399181			ITM2B	lincRNA:chr8:42980727-42986843_R			GJA8	lincRNA:chr5:102091017-102174293_F				lincRNA:chr5:102091017-102174293_F				ENST00000339192			POLR3G	GNG12			POLR3G	DCTN5			GNG12	DCTN5	TTLL12		GNG12	DCTN5	POLR3G
KCNN3	NFX1			HNT	IMPDH1			ITSN2	NFX1			GK001	lincRNA:chr5:141839041-141871766_R				lincRNA:chr5:141839041-141871766_R				ENST00000341507			PPA1	NEIL2			PPA1	DCTPP1			NEIL2	DCTPP1	VDAC1		NEIL2	DCTPP1	PPA1
KIAA0118	PLA2G12A			HOXA2	lincRNA:chr4:93183648-93198453_R			KCND1	PLA2G12A			GK003	lincRNA:chr5:148229632-148269232_R				lincRNA:chr5:148229632-148269232_R				ENST00000344692			PPP1R11	RBPJ			PPP1R11	DCUN1D5			RBPJ	DCUN1D5	CTU2		RBPJ	DCUN1D5	PPP1R11
KIAA0130	SORCS2			HOXD9	LOC283214			KCNJ6	SORCS2			GMEB1	lincRNA:chr5:18484318-18746268_R				lincRNA:chr5:18484318-18746268_R				ENST00000355283			PPP1R3E	HBEGF			PPP1R3E	DDIAS			HBEGF	DDIAS	SAP30		HBEGF	DDIAS	PPP1R3E
KIAA0133	FLJ39080			HPR	RBM9			KCNK5	FLJ39080			GNPAT	lincRNA:chr5:38812193-38818618_R				lincRNA:chr5:38812193-38818618_R				ENST00000366579			PRAMEF5	NGEF			PRAMEF5	DDIT4			NGEF	DDIT4	C9orf64		NGEF	DDIT4	PRAMEF5
KIAA0134	HNRNPH2			HS1119D91	SETD5			KCNMB3	HNRNPH2			GNS	lincRNA:chr5:42985502-42991219_R				lincRNA:chr5:42985502-42991219_R				ENST00000367613			PRDX1	ADAP1			PRDX1	DDX10			ADAP1	DDX10	NCL		ADAP1	DDX10	PRDX1
KIAA0164	lincRNA:chr6:22181638-22194615_R			HS747E2A	SLIT3			KIAA0105	lincRNA:chr6:22181638-22194615_R			GOLPH3	lincRNA:chr5:60630018-60678968_F				lincRNA:chr5:60630018-60678968_F				ENST00000368172			PREB	SLC39A14			PREB	DDX18			SLC39A14	DDX18	SNX5		SLC39A14	DDX18	PREB
KIAA0203	MMP13			HSA249128	USP26			KIAA0121	MMP13			GPAA1	lincRNA:chr5:60702740-60703962_R				lincRNA:chr5:60702740-60703962_R				ENST00000368744			PSMD2	HSPA8			PSMD2	DDX21			HSPA8	DDX21	PDXK		HSPA8	DDX21	PSMD2
KIAA0205	TNRC18			HSPA1B	C9orf3			KIAA0184	TNRC18			GPP130	lincRNA:chr5:86405094-86425344_F				lincRNA:chr5:86405094-86425344_F				ENST00000369044			PTBP2	LONP1			PTBP2	DDX21			LONP1	DDX21	SLC6A6		LONP1	DDX21	PTBP2
KIAA0222	ENST00000393149			HSPA5	CSF1R			KIAA0205	ENST00000393149			GPX4	lincRNA:chr6:167317185-167318323_F				lincRNA:chr6:167317185-167318323_F				ENST00000369746			PTPN11	GSTA4			PTPN11	DDX39A			GSTA4	DDX39A	PRMT3		GSTA4	DDX39A	PTPN11
KIAA0223	ENST00000399582			HSPC009	ENST00000318701			KIAA0231	ENST00000399582			GRIK3	lincRNA:chr6:22181638-22194615_R				lincRNA:chr6:22181638-22194615_R				ENST00000370504			PYGO2	CXCL2			PYGO2	DDX3X			CXCL2	DDX3X	B4GALT5		CXCL2	DDX3X	PYGO2
KIAA0268	lincRNA:chr14:71276672-71284022_F			HSPC023	IQCA1			KIAA0240	lincRNA:chr14:71276672-71284022_F			GRP58	lincRNA:chr6:2399247-2434736_R				lincRNA:chr6:2399247-2434736_R				ENST00000370562			RACGAP1	B4GALT2			RACGAP1	DDX49			B4GALT2	DDX49	EPT1		B4GALT2	DDX49	RACGAP1
KIAA0304	RBM9			HSPC043	PINK1			KIAA0286	RBM9			GS3786	lincRNA:chr6:3999676-4018612_R				lincRNA:chr6:3999676-4018612_R				ENST00000370707			RALY	PDGFA			RALY	DDX49			PDGFA	DDX49	HSPA5		PDGFA	DDX49	RALY
KIAA0326	SPA17			HSPC117	TRIM4			KIAA0323	SPA17			GSA7	lincRNA:chr6:42725472-42759772_R				lincRNA:chr6:42725472-42759772_R				ENST00000371041			RCCD1	RRP7A			RCCD1	DDX51			RRP7A	DDX51	PTGFRN		RRP7A	DDX51	RCCD1
KIAA0354	ST3GAL6			HSPC126	CFI			KIAA0326	ST3GAL6			H3FD	lincRNA:chr6:86386083-86388435_R				lincRNA:chr6:86386083-86388435_R				ENST00000374139			RG9MTD1	DLC1			RG9MTD1	DEFB124			DLC1	DEFB124	ALCAM		DLC1	DEFB124	RG9MTD1
KIAA0356	GSTP1			HSPC182	ENST00000322227			KIAA0335	GSTP1			HCA66	lincRNA:chr7:151825992-151831517_F				lincRNA:chr7:151825992-151831517_F				ENST00000375389			RHAG	VCP			RHAG	DESI1			VCP	DESI1	PREPL		VCP	DESI1	RHAG
KIAA0420	lincRNA:chr1:201509727-201545677_F			HSPC189	GRXCR2			KIAA0346	lincRNA:chr1:201509727-201545677_F			HDAC8	lincRNA:chr7:25978475-25989975_F				lincRNA:chr7:25978475-25989975_F				ENST00000377200			RHOH	NR2F6			RHOH	DESI1			NR2F6	DESI1	FSCN1		NR2F6	DESI1	RHOH
KIAA0427	lincRNA:chrX:68238875-68249025_F			HSPOX1	LOC100133737			KIAA0414	lincRNA:chrX:68238875-68249025_F			HDCMA18P	lincRNA:chr7:26534756-26537010_F				lincRNA:chr7:26534756-26537010_F				ENST00000377836			RNASE3	CAD			RNASE3	DFFA			CAD	DFFA	DHX33		CAD	DFFA	RNASE3
KIAA0441	LOC440104			HSU79266	PPIL5			KIAA0446	LOC440104			HERC1	lincRNA:chr7:29585850-29601745_R				lincRNA:chr7:29585850-29601745_R				ENST00000378928			RNU11	KCTD15			RNU11	DGAT2			KCTD15	DGAT2	PSMD1		KCTD15	DGAT2	RNU11
KIAA0472	OR51S1			HTR3A	TMEM53			KIAA0453	OR51S1			HERC3	lincRNA:chr7:30430500-30443671_R				lincRNA:chr7:30430500-30443671_R				ENST00000381109			RP11-756A22.3	PLXNA1			RP11-756A22.3	DGAT2			PLXNA1	DGAT2	CCT5		PLXNA1	DGAT2	RP11-756A22.3
KIAA0475	PCNT			HUM2DD	ZNF275			KIAA0459	PCNT			HGRG8	lincRNA:chr7:30589191-30589862_R				lincRNA:chr7:30589191-30589862_R				ENST00000382013			RPL10	TOMM40			RPL10	DHCR24			TOMM40	DHCR24	POLR2E		TOMM40	DHCR24	RPL10
KIAA0574	SMPD1			ICAM1	ZNF684			KIAA0472	SMPD1			HIC1	lincRNA:chr8:128302061-128494384_R				lincRNA:chr8:128302061-128494384_R				ENST00000383718			RPL7	TOMM40			RPL7	DHDDS			TOMM40	DHDDS	MED27		TOMM40	DHDDS	RPL7
KIAA0595	TCEAL8			ICAT	ALG5			KIAA0562	TCEAL8			HIP-55	lincRNA:chr8:129108840-129113465_R				lincRNA:chr8:129108840-129113465_R				ENST00000389967			RPS3A	LDHA			RPS3A	DHPS			LDHA	DHPS	SUV39H2		LDHA	DHPS	RPS3A
KIAA0605	TNFSF18			IDUA	ARHGEF2			KIAA0594	TNFSF18			HIS1	lincRNA:chr8:16113839-16424929_R				lincRNA:chr8:16113839-16424929_R				ENST00000390307			RPUSD4	SEMA4A			RPUSD4	DHRS7B			SEMA4A	DHRS7B	ASNS		SEMA4A	DHRS7B	RPUSD4
KIAA0615	KCNH1			IGHM	C6orf127			KIAA0615	KCNH1			HLA-A	lincRNA:chr8:42980727-42986843_R				lincRNA:chr8:42980727-42986843_R				ENST00000390369			RUNX3	MTHFD1L			RUNX3	DHRSX			MTHFD1L	DHRSX	PNP		MTHFD1L	DHRSX	RUNX3
KIAA0671	lincRNA:chr14:101365673-101366049_F			IL13RA1	ELAVL1			KIAA0625	lincRNA:chr14:101365673-101366049_F			HLA-B	lincRNA:chr9:132251378-132267359_F				lincRNA:chr9:132251378-132267359_F				ENST00000390394			S100A12	GJB2			S100A12	DHX15			GJB2	DHX15	RCC1		GJB2	DHX15	S100A12
KIAA0692	AK098478			IL16	PCDHB15			KIAA0662	AK098478			HMG17L3	lincRNA:chr9:6047380-6066714_F				lincRNA:chr9:6047380-6066714_F				ENST00000390463			SAA4	IRF4			SAA4	DHX30			IRF4	DHX30	TOMM22		IRF4	DHX30	SAA4
KIAA0795	DEFA3			ILF3	POLR3E			KIAA0663	DEFA3			HMG2	lincRNA:chrX:106895444-106901544_R				lincRNA:chrX:106895444-106901544_R				ENST00000390606			SAP30	IL1A			SAP30	DHX30			IL1A	DHX30	ZMYND19		IL1A	DHX30	SAP30
KIAA0800	FLJ41455			IMAGE3451454	C7orf38			KIAA0666	FLJ41455			HMG20A	lincRNA:chrX:112733219-112749894_R				lincRNA:chrX:112733219-112749894_R				ENST00000390625			SC4MOL	PRKCDBP			SC4MOL	DHX33			PRKCDBP	DHX33	RABEPK		PRKCDBP	DHX33	SC4MOL
KIAA0809	FOSL1			ING3	DEFA3			KIAA0676	FOSL1			HMGCR	lincRNA:chrX:130874594-130963544_R				lincRNA:chrX:130874594-130963544_R				ENST00000391336			SC5DL	MACROD1			SC5DL	DHX37			MACROD1	DHX37	GOSR2		MACROD1	DHX37	SC5DL
KIAA0831	LOC100130932			INPP5A	LOC729078			KIAA0686	LOC100130932			HMGIY	lincRNA:chrX:45369728-45489447_F				lincRNA:chrX:45369728-45489447_F				ENST00000391366			SCNM1	CCDC58			SCNM1	DIEXF			CCDC58	DIEXF	PRDX4		CCDC58	DIEXF	SCNM1
KIAA0869	LOC283038			ITGA2B	C22orf27			KIAA0690	LOC283038			HNF3B	lincRNA:chrX:64042150-64093950_F				lincRNA:chrX:64042150-64093950_F				ENST00000391679			SCUBE2	TNIP1			SCUBE2	DIMT1			TNIP1	DIMT1	METTL21A		TNIP1	DIMT1	SCUBE2
KIAA0893	RIF1			ITGA7	LOC100130906			KIAA0710	RIF1			HNRPAB	LMOD1				LMOD1				ENST00000392999			SEC11C	HAUS7			SEC11C	DIXDC1			HAUS7	DIXDC1	SAV1		HAUS7	DIXDC1	SEC11C
KIAA0923	TNFRSF9			ITPKC	RPUSD1			KIAA0728	TNFRSF9			HOOK2	LMOD1				LMOD1				ENST00000394494			SERPINA9	NCKAP1			SERPINA9	DLAT			NCKAP1	DLAT	ALG3		NCKAP1	DLAT	SERPINA9
KIAA0959	VBP1			JAG2	TRAM1L1			KIAA0737	VBP1			HOXA2	LNP1				LNP1				ENST00000395703			SETD5	SETD7			SETD5	DLAT			SETD7	DLAT	RUVBL2		SETD7	DLAT	SETD5
KIAA0965	ZNF500			JM4	BRUNOL5			KIAA0746	ZNF500			HOXC6	LOC100127919				LOC100127919				ENST00000395886			SFRP1	DIXDC1			SFRP1	DLGAP5			DIXDC1	DLGAP5	BOLA3		DIXDC1	DLGAP5	SFRP1
KIAA0977	ZNRF3			JUNB	C18orf21			KIAA0752	ZNRF3			HPRP3P	LOC100128105				LOC100128105				ENST00000396419			SIGLEC5	TBL3			SIGLEC5	DLK2			TBL3	DLK2	TTLL4		TBL3	DLK2	SIGLEC5
KIAA0990				JUND	lincRNA:chr8:129108840-129113465_R			KIAA0770				HPRP8BP	LOC100128239				LOC100128239				ENST00000397190			SIRPG	CARD9			SIRPG	DNAAF2			CARD9	DNAAF2	PSMD13		CARD9	DNAAF2	SIRPG
KIAA0997				KCNC3	SPRR3			KIAA0788				HRH1	LOC100128402				LOC100128402				ENST00000397554			SLC16A13	PFAS			SLC16A13	DNAJA1			PFAS	DNAJA1	MLST8		PFAS	DNAJA1	SLC16A13
KIAA1008				KCNIP1	TBCCD1			KIAA0833				HSA9761	LOC100129194				LOC100129194				ENST00000397935			SLC18A3	UBE2MP1			SLC18A3	DNAJA2			UBE2MP1	DNAJA2	AKR1A1		UBE2MP1	DNAJA2	SLC18A3
KIAA1017				KCNJ8	ENST00000401999			KIAA0965				HSCARG	LOC100130906				LOC100130906				ENST00000398133			SLC25A19	CDC25A			SLC25A19	DNAJA4			CDC25A	DNAJA4	EIF2S1		CDC25A	DNAJA4	SLC25A19
KIAA1022				KCNK3	HERC4			KIAA0974				HSD17B7	LOC100130932				LOC100130932				ENST00000398364			SLC34A3	RILP			SLC34A3	DNAJB11			RILP	DNAJB11	EIF4E		RILP	DNAJB11	SLC34A3
KIAA1026				KCNK9	PLBD1			KIAA1018				HSPC003	LOC100131060				LOC100131060				ENST00000399181			SLC6A9	TRAF1			SLC6A9	DNAJC11			TRAF1	DNAJC11	TMEM147		TRAF1	DNAJC11	SLC6A9
KIAA1036				KCNMB1	TTC21B			KIAA1046				HSPC019	LOC100131519				LOC100131519				ENST00000399670			SMAD4	TOMM34			SMAD4	DNAJC2			TOMM34	DNAJC2	EXO1		TOMM34	DNAJC2	SMAD4
KIAA1053				KDELR1	CES7			KIAA1079				HSPC025	LOC100131673				LOC100131673				ENST00000399824			SMOC1	C16orf59			SMOC1	DNAJC9			C16orf59	DNAJC9	TPI1		C16orf59	DNAJC9	SMOC1
KIAA1064				KIAA0087	ENST00000395449			KIAA1091				HSPC030	LOC100132913				LOC100132913				ENST00000400815			SNAP91	FAM89A			SNAP91	DNM1L			FAM89A	DNM1L	NFIL3		FAM89A	DNM1L	SNAP91
KIAA1100				KIAA0118	lincRNA:chr17:73587548-73588131_F			KIAA1109				HSPC039	LOC100132966				LOC100132966				ENST00000401787			SNORD9	KLRG2			SNORD9	DNPEP			KLRG2	DNPEP	POLR2H		KLRG2	DNPEP	SNORD9
KIAA1100				KIAA0133	NLGN1			KIAA1116				HSPC056	LOC100133790				LOC100133790				ENST00000401999			SNTB2	COL5A3			SNTB2	DOT1L			COL5A3	DOT1L	HSPA4		COL5A3	DOT1L	SNTB2
KIAA1157				KIAA0134	OR1B1			KIAA1143				HSPC129	LOC100134713				LOC100134713				ENST00000402102			SNX11	LAIR2			SNX11	DPH2			LAIR2	DPH2	PSMD12		LAIR2	DPH2	SNX11
KIAA1165				KIAA0144	PCF11			KIAA1165				HSPC135	LOC100288900				LOC100288900				ENST00000402311			SOCS6	SLC38A5			SOCS6	DPH3			SLC38A5	DPH3	UCHL5		SLC38A5	DPH3	SOCS6
KIAA1170				KIAA0268	CEACAM6			KIAA1171				HSPC160	LOC149401				LOC149401				ENST00000403208			SPAG4L	NPM3			SPAG4L	DPM2			NPM3	DPM2	GEMIN6		NPM3	DPM2	SPAG4L
KIAA1201				KIAA0303	FAM126B			KIAA1198				HSU53209	LOC283038				LOC283038				ENST00000403226			SPATA7	POLA2			SPATA7	DPP3			POLA2	DPP3	SURF4		POLA2	DPP3	SPATA7
KIAA1204				KIAA0326	SPATA7			KIAA1311				HUMAUANTIG	LOC338756				LOC338756				ENST00000403810			SPHAR	RAB13			SPHAR	DPP3			RAB13	DPP3	RECQL4		RAB13	DPP3	SPHAR
KIAA1253				KIAA0354	HSPB6			KIAA1335				HYPB	LOC348751				LOC348751				ENST00000406114			SPINT4	FADS1			SPINT4	DSCC1			FADS1	DSCC1	CYCS		FADS1	DSCC1	SPINT4
KIAA1273				KIAA0451	MYST1			KIAA1458				HYPK	LOC388271				LOC388271				ENST00000407017			SRM	LOC101928303			SRM	DSCR3			LOC101928303	DSCR3	NAT14		LOC101928303	DSCR3	SRM
KIAA1300				KIAA0469	SFRP1			KIAA1576				IDI1	LOC390298				LOC390298				ENST00000409243			SRP68	POU2F2			SRP68	DTL			POU2F2	DTL	HNRNPD		POU2F2	DTL	SRP68
KIAA1321				KIAA0493	VNN2			KIAA1577				IDI2	LOC390998				LOC390998				ENST00000409458			SSC5D	PGAM5			SSC5D	DTL			PGAM5	DTL	NABP2		PGAM5	DTL	SSC5D
KIAA1357				KIAA0515	CYP4B1			KIAA1579				IFNGR2	LOC440082				LOC440082				ENST00000409517			SSTR1	TRIP10			SSTR1	DTYMK			TRIP10	DTYMK	MINA		TRIP10	DTYMK	SSTR1
KIAA1361				KIAA0522	lincRNA:chr18:42263052-42278652_R			KIAA1604				IGFBP2	LOC440104				LOC440104				ENST00000409905			SSTR2	NUDT8			SSTR2	DTYMK			NUDT8	DTYMK	NSFL1C		NUDT8	DTYMK	SSTR2
KIAA1382				KIAA0527	lincRNA:chr2:192029705-192099155_F			KIAA1610				IGHG3	LOC552889				LOC552889				ENST00000423304			SSX4B	DESI1			SSX4B	DUSP2			DESI1	DUSP2	DNAJC11		DESI1	DUSP2	SSX4B
KIAA1404				KIAA0544	lincRNA:chr2:227032431-227055906_F			KIAA1784				IKBKB	LOC644717				LOC644717				ENST00000434042			ST3GAL4	TRIM9			ST3GAL4	DUSP23			TRIM9	DUSP23	C4orf32		TRIM9	DUSP23	ST3GAL4
KIAA1416				KIAA0604	MPV17			KIAA1789				IL14	LOC728411				LOC728411				ENST00000434251			STAT1	TEX14			STAT1	DUSP3			TEX14	DUSP3	PGAM1		TEX14	DUSP3	STAT1
KIAA1442				KIAA0615	SEC11C			KIAA1838				IL17R	LOC729041				LOC729041				ENST00000440368			STX5	MTHFD1L			STX5	DUSP4			MTHFD1L	DUSP4	MCM10		MTHFD1L	DUSP4	STX5
KIAA1451				KIAA0640	UGT2B7			KIAA1842				IL1RAP	LOC729078				LOC729078				ENST00000444596			SYT2	SIGLEC10			SYT2	DUSP4			SIGLEC10	DUSP4	PFKP		SIGLEC10	DUSP4	SYT2
KIAA1460				KIAA0664	ZBTB9			KIAA1911				IMPA1	LOC729860				LOC729860				ENST00000450237			TARDBP	CXCL3			TARDBP	DUSP4			CXCL3	DUSP4	SFXN4		CXCL3	DUSP4	TARDBP
KIAA1488				KIAA0726	C7			KIAA1919				IMPDH2	LOC730144				LOC730144				ENST00000457972			TAS2R14	NHS			TAS2R14	DUSP5			NHS	DUSP5	ASPHD2		NHS	DUSP5	TAS2R14
KIAA1512				KIAA0769	lincRNA:chr14:56036572-56044197_F			KLF13				IMPG1	LOC90246				LOC90246				ENST00000468879			TAS2R31	CH25H			TAS2R31	DUSP6			CH25H	DUSP6	WDR5		CH25H	DUSP6	TAS2R31
KIAA1546				KIAA0831	LOC100132614			KLF8				INDO	LRAT				LRAT				ENST00000469435			TCF7	SMIM10			TCF7	DUSP6			SMIM10	DUSP6	PHGDH		SMIM10	DUSP6	TCF7
KIAA1577				KIAA0890	LOC339674			KLRC3				ING3	LRDD				LRDD				ENTPD5			TCN2	FAM129B			TCN2	DUSP6			FAM129B	DUSP6	PPIF		FAM129B	DUSP6	TCN2
KIAA1677				KIAA0913	ZNF720			KPNB1				ING3	LRRC38				LRRC38				EPB41L5			TERT	B4GALNT1			TERT	E2F1			B4GALNT1	E2F1	CCT2		B4GALNT1	E2F1	TERT
KIAA1681				KIAA0952	FAM102A			KRAS2				INPP1	LYST				LYST				EPHA8			TLR7	EIF5A			TLR7	E2F1			EIF5A	E2F1	IMP4		EIF5A	E2F1	TLR7
KIAA1785				KIAA0977	LOC100133790			KRTHB6				INPP5B	LYZL4				LYZL4				EPHB2			TMEM38A	PNMAL1			TMEM38A	E2F4			PNMAL1	E2F4	COA7		PNMAL1	E2F4	TMEM38A
KIAA1806				KIAA0997	LOC729041			LAMR1				IP6K2	MANBAL				MANBAL				EPN1			TNFSF15	P4HA2			TNFSF15	E2F5			P4HA2	E2F5	QDPR		P4HA2	E2F5	TNFSF15
KIAA1808				KIAA1036	MDH1			LANCL1				IQGAP1	MAP1A				MAP1A				ERAL1			TOMM20	ASS1			TOMM20	E2F6			ASS1	E2F6	AUH		ASS1	E2F6	TOMM20
KIAA1842				KIAA1053	SMOX			LANCL2				IRLB	MAPK10				MAPK10				ERMN			TOP2B	TONSL			TOP2B	ECE1			TONSL	ECE1	LRP8		TONSL	ECE1	TOP2B
KIAA1896				KIAA1100	ARHGAP19			LATS1				IRS2	MAPK3				MAPK3				ESPN			TOR3A	NT5DC2			TOR3A	ECE2			NT5DC2	ECE2	GINS3		NT5DC2	ECE2	TOR3A
KLF13				KIAA1111	C1orf25			LCK				ITGAM	MAPK4				MAPK4				ETF1			TP53RK	CACYBP			TP53RK	ECHDC1			CACYBP	ECHDC1	SSSCA1		CACYBP	ECHDC1	TP53RK
KLF5				KIAA1218	DCAF13			LEPR				ITGB4BP	MAPK8IP3				MAPK8IP3				ETFB			TP53RK	FSD1			TP53RK	ECHDC1			FSD1	ECHDC1	MCM4		FSD1	ECHDC1	TP53RK
KLRG1				KIAA1273	FLNC			LGALS2				JAG2	MARS2				MARS2				ETV1			TRAM1L1	TUBB6			TRAM1L1	ECHDC1			TUBB6	ECHDC1	E2F5		TUBB6	ECHDC1	TRAM1L1
KRTHA4				KIAA1281	GATA1			LNK				JDP1	MAS1				MAS1				ETV5			TRIM53	FADS1			TRIM53	EDC3			FADS1	EDC3	NPM1		FADS1	EDC3	TRIM53
LAIR2				KIAA1285	MRPL19			LOC51000				JM5	MATN3				MATN3				EXOSC3			TRIM55	PTGIR			TRIM55	EED			PTGIR	EED	UBE2T		PTGIR	EED	TRIM55
LAMP1				KIAA1329	PEX14			LOC51018				JWA	MBD1				MBD1				F11			TRPM6	APOBEC3A			TRPM6	EEF1AKMT1			APOBEC3A	EEF1AKMT1	AP1S3		APOBEC3A	EEF1AKMT1	TRPM6
LBC				KIAA1361	TOP2B			LOC51028				KB07 protein	MCART1				MCART1				F2RL3			TSPAN7	ABCC4			TSPAN7	EEF1E1			ABCC4	EEF1E1	WDR18		ABCC4	EEF1E1	TSPAN7
LCP2				KIAA1416	ZNF500			LOC51032				KCNJ6	MCM8				MCM8				FABP7			TTBK1	POLR2D			TTBK1	EFTUD2			POLR2D	EFTUD2	MAPK13		POLR2D	EFTUD2	TTBK1
LENG1				KIAA1451	AFF3			LOC51035				KCNK5	MDM2				MDM2				FAIM3			TTC3	VEGFA			TTC3	EGR1			VEGFA	EGR1	KPNB1		VEGFA	EGR1	TTC3
LENG8				KIAA1512	C20orf160			LOC51053				KCNMB3	MDM4				MDM4				FAM102A			TTC33	IRF8			TTC33	EGR1			IRF8	EGR1	METTL13		IRF8	EGR1	TTC33
LGALS2				KIAA1536	DUX4			LOC51077				KCNMB3	MED16				MED16				FAM153C			TYSND1	KCNN3			TYSND1	EGR1			KCNN3	EGR1	PWP2		KCNN3	EGR1	TYSND1
LGALS7				KIAA1576	GTF2IRD1			LOC51118				KDELR2	MED30				MED30				FAM154A			UBE2CBP	ASS1			UBE2CBP	EGR2			ASS1	EGR2	FAM207A		ASS1	EGR2	UBE2CBP
LIF				KIAA1595	lincRNA:chr1:163265476-163278951_F			LOC51123				KHSRP	MEPE				MEPE				FAM171A1			UBE2D1	TUBB4A			UBE2D1	EGR3			TUBB4A	EGR3	GRAMD3		TUBB4A	EGR3	UBE2D1
LIG1				KIAA1604	SERPINB7			LOC51136				KIAA0036	METTL13				METTL13				FAM181A			UBE3C	HPCAL1			UBE3C	EGR4			HPCAL1	EGR4	HSP90AA1		HPCAL1	EGR4	UBE3C
LILRA3				KIAA1652	SMC6			LOC51152				KIAA0063	METTL2A				METTL2A				FAM182B			UBR1	KATNB1			UBR1	EIF1AX			KATNB1	EIF1AX	LAPTM4B		KATNB1	EIF1AX	UBR1
LMO2				KIAA1668	CHRM5			LOC51170				KIAA0084	MFSD2A				MFSD2A				FAM196B			UGT2B7	STIP1			UGT2B7	EIF1AX			STIP1	EIF1AX	PTPN11		STIP1	EIF1AX	UGT2B7
LOC51000				KIAA1674	ENST00000374139			LOC51204				KIAA0106	MGC39372				MGC39372				FAM46A			USP1	CDKN1A			USP1	EIF2B2			CDKN1A	EIF2B2	UTP14A		CDKN1A	EIF2B2	USP1
LOC51014				KIAA1681	MCM8			LOC51218				KIAA0110	MGLL				MGLL				FAM55A			VWA5B1	SLC22A4			VWA5B1	EIF2B3			SLC22A4	EIF2B3	PGK1		SLC22A4	EIF2B3	VWA5B1
LOC51018				KIAA1695	MUDENG			LOC51218				KIAA0116	MINPP1				MINPP1				FAM58A			WAC	TUBG1			WAC	EIF2S1			TUBG1	EIF2S1	ACSL4		TUBG1	EIF2S1	WAC
LOC51026				KIAA1696	TCF7			LOC51226				KIAA0118	MIPEP				MIPEP				FAM69A			WDR76	SMS			WDR76	EIF2S2			SMS	EIF2S2	HYAL2		SMS	EIF2S2	WDR76
LOC51065				KIAA1893	TNFRSF9			LOC51242				KIAA0121	MLL				MLL				FAM71B			WFDC6	TNFRSF4			WFDC6	EIF3B			TNFRSF4	EIF3B	SLC7A5		TNFRSF4	EIF3B	WFDC6
LOC51093				KIAA1896	C7orf30			LOC51250				KIAA0123	MMP10				MMP10				FAM74A4			WIPF1	NTHL1			WIPF1	EIF3B			NTHL1	EIF3B	YIF1A		NTHL1	EIF3B	WIPF1
LOC51118				KIAA1912	CCDC99			LOC51290				KIAA0141	MMP13				MMP13				FAM98B			XAGE3	MICAL2			XAGE3	EIF3B			MICAL2	EIF3B	ZNRF1		MICAL2	EIF3B	XAGE3
LOC51143				KIAA1929	lincRNA:chr2:152627254-152653328_F			LOC51316				KIAA0144	MMP16				MMP16				FAM9C			YAP1	ALDH1L2			YAP1	EIF3CL///EIF3C			ALDH1L2	EIF3CL///EIF3C	MTHFD1		ALDH1L2	EIF3CL///EIF3C	YAP1
LOC51260				KIAA1932	lincRNA:chr5:38812193-38818618_R			LOC51320				KIAA0161	MMP7				MMP7				FBLN7			YTHDF2	IGFBP5			YTHDF2	EIF3CL///EIF3C			IGFBP5	EIF3CL///EIF3C	NUDCD1		IGFBP5	EIF3CL///EIF3C	YTHDF2
LOC51283				KIF13A	lincRNA:chr6:86386083-86388435_R			LOC51604				KIAA0195	MOGAT2				MOGAT2				FBXL17			YY1AP1	MFSD3			YY1AP1	EIF3CL///EIF3C			MFSD3	EIF3CL///EIF3C	TAF1A		MFSD3	EIF3CL///EIF3C	YY1AP1
LOC51580				KLF13	lincRNA:chrX:64042150-64093950_F			LOC51605				KIAA0231	MPL				MPL				FBXO4			ZBTB9	PSME3			ZBTB9	EIF3I			PSME3	EIF3I	IMPDH2		PSME3	EIF3I	ZBTB9
LOC51605				KLHL3	PCDH19			LOC51606				KIAA0232	MPP2				MPP2				FCGR2A			ZC3HAV1L	PPME1			ZC3HAV1L	EIF3J			PPME1	EIF3J	RANGAP1		PPME1	EIF3J	ZC3HAV1L
LOC51631				KLK2	TIGD5			LOC51616				KIAA0240	MPV17				MPV17				FER1L4			ZDHHC9	SLC25A19			ZDHHC9	EIF4A3			SLC25A19	EIF4A3	EEF1E1		SLC25A19	EIF4A3	ZDHHC9
LOC51637				KRN1	TMC5			LOC51634				KIAA0268	MRC2				MRC2				FEZF1			ZFP161	IL6			ZFP161	EIF4E			IL6	EIF4E	DCUN1D5		IL6	EIF4E	ZFP161
LOC51639				KRT6IRS	DSG3			LOC51637				KIAA0275	MREG				MREG				FGF1			ZNF175	C10orf128			ZNF175	EIF4E			C10orf128	EIF4E	YKT6		C10orf128	EIF4E	ZNF175
LOC51660				KRTHA1	lincRNA:chr12:5351264-5359564_R			LOC51639				KIAA0304	MRPL19				MRPL19				FGF1			ZNF193	AK2			ZNF193	EIF4E			AK2	EIF4E	NAT10		AK2	EIF4E	ZNF193
LOC51663				LAIR2	lincRNA:chr16:90043749-90053849_F			LOC51644				KIAA0317	MRPL41				MRPL41				FGF9			ZNF389	LARP6			ZNF389	EIF4EBP1			LARP6	EIF4EBP1			LARP6	EIF4EBP1	ZNF389
LOC51701				LAMP1	lincRNA:chr4:28438152-28448877_R			LOC51719				KIAA0323	MRPL46				MRPL46				FGFR3			ZNF524	CSNK1E			ZNF524	EIF4G1			CSNK1E	EIF4G1			CSNK1E	EIF4G1	ZNF524
LOC55833				LBC	MFSD2A			LOC51762				KIAA0346	MUC21				MUC21				FGG			ZNF586	PLCZ1			ZNF586	EIF4G1			PLCZ1	EIF4G1			PLCZ1	EIF4G1	ZNF586
LOC55901				LCHN	MOGAT2			LOC54453				KIAA0379	MUDENG				MUDENG				FITM1			ZNF587	UNC93A			ZNF587	EIF5			UNC93A	EIF5			UNC93A	EIF5	ZNF587
LOC57019				LCP	PHLPP2			LOC54466				KIAA0411	MUSTN1				MUSTN1				FLI1			ZNF761	CD22			ZNF761	EIF5			CD22	EIF5			CD22	EIF5	ZNF761
LOC57799				LDB2	PRPF31			LOC54505				KIAA0414	MYADM				MYADM				FLJ12334			ZNF765	YRDC			ZNF765	EIF5A			YRDC	EIF5A			YRDC	EIF5A	ZNF765
LOC57863				LGALS8	RARRES3			LOC54516				KIAA0423	MYNN				MYNN				FLJ23152			ZNF793	PSD			ZNF793	EIF5B			PSD	EIF5B			PSD	EIF5B	ZNF793
LOC60626				LHB	C7orf33			LOC55831				KIAA0429	MYPN				MYPN				FLJ37505			ZNF880	HSP90AB1			ZNF880	EIF5B			HSP90AB1	EIF5B			HSP90AB1	EIF5B	ZNF880
LOC84661				LHFP	CHKA			LOC55871				KIAA0433	NACC2				NACC2				FLJ37638			ZNRF3	SDC4			ZNRF3	EIF5B			SDC4	EIF5B			SDC4	EIF5B	ZNRF3
LOC85479				LIF	EFCAB7			LOC57149				KIAA0438	NANOS2				NANOS2				FLJ39061				AIM2				EIF5B			AIM2	EIF5B			AIM2	EIF5B
LOC87178				LILRA3	GZMK			LOC57826				KIAA0446	NAT8				NAT8				FLJ42289				ADGB				EIF6			ADGB	EIF6			ADGB	EIF6
LRP16				LIP8	lincRNA:chr6:167317185-167318323_F			LOC58486				KIAA0453	NCAPD3				NCAPD3				FLJ42393				LINC00158				ELAVL1			LINC00158	ELAVL1			LINC00158	ELAVL1
LRRC2				LISCH7	lincRNA:chr7:26438338-26538594_F			LOC58495				KIAA0532	NCOA2				NCOA2				FLNC				PPME1				ELL2			PPME1	ELL2			PPME1	ELL2
LRRC5				LOC114225	OSBPL3			LOC58525				KIAA0592	NCRNA00200				NCRNA00200				FMOD				PDLIM4				ELL2			PDLIM4	ELL2			PDLIM4	ELL2
LSM10				LOC51014	PKD1L3			LOC64116				KIAA0614	NEK8				NEK8				FOXA2				MRPL3				ELOVL6			MRPL3	ELOVL6			MRPL3	ELOVL6
LUC7A				LOC51065	ZNF490			LOC84548				KIAA0648	NET1				NET1				FOXK1				PAM				ELOVL6			PAM	ELOVL6			PAM	ELOVL6
MADH9				LOC51119	ATG4D			LOC91151				KIAA0661	NEURL2				NEURL2				FOXK2				MET				ELP5			MET	ELP5			MET	ELP5
MAEA				LOC51161	C13orf23			LOC91689				KIAA0662	NF1				NF1				FOXR2				AEBP1				ELP6			AEBP1	ELP6			AEBP1	ELP6
MAGEC1				LOC51234	ENST00000397554			LPIN1				KIAA0668	NFKBIZ				NFKBIZ				FPR2				BCL2A1				EMC1			BCL2A1	EMC1			BCL2A1	EMC1
MAGED2				LOC51237	GRP			LRP1B				KIAA0697	NFX1				NFX1				FTO				EPCAM				EMC8			EPCAM	EMC8			EPCAM	EMC8
MAP3K2				LOC51248	MYADM			LRRC5				KIAA0699	NLE1				NLE1				FUBP1				SCARB1				EMG1			SCARB1	EMG1			SCARB1	EMG1
MAP3K8				LOC51580	PCDH24			LTA				KIAA0725	NLGN1				NLGN1				FUCA1				PHKA1				EML2-AS1			PHKA1	EML2-AS1			PHKA1	EML2-AS1
MAPK6				LOC51637	ADARB1			LTBR				KIAA0742	NLRC4				NLRC4				FXN				ZP3				ENO1			ZP3	ENO1			ZP3	ENO1
MAPKAPK3				LOC51644	ALDH7A1			LUC7A				KIAA0746	NOTUM				NOTUM				FZD3				SOWAHA				ENO1			SOWAHA	ENO1			SOWAHA	ENO1
MASL1				LOC51660	ANKRD26			LYN				KIAA0752	NP1168526				NP1168526				FZR1				HUWE1				ENOPH1			HUWE1	ENOPH1			HUWE1	ENOPH1
MAST205				LOC55815	ARAF2P			LZK1				KIAA0763	NP1243929				NP1243929				GABRA6				FAM86C1				ENSA			FAM86C1	ENSA			FAM86C1	ENSA
MCL1				LOC55833	CNPY1			M9				KIAA0776	NPL				NPL				GABRB1				PAWR				ENY2			PAWR	ENY2			PAWR	ENY2
MDS006				LOC56964	HABP4			M96				KIAA0804	NUDCD2				NUDCD2				GABRG2				RPL22L1				EPDR1			RPL22L1	EPDR1			RPL22L1	EPDR1
MDS010				LOC56996	HCN3			MAF				KIAA0831	NUDT21				NUDT21				GABRQ				PGAM5				EPRS			PGAM5	EPRS			PGAM5	EPRS
MDS032				LOC57019	HTATIP2			MAG				KIAA0903	OBP2A				OBP2A				GADD45A				TRIB3				EPRS			TRIB3	EPRS			TRIB3	EPRS
MESDC1				LOC57406	CUGBP2			MAGEB3				KIAA0916	OCLN				OCLN				GALM				PHB				EPT1			PHB	EPT1			PHB	EPT1
METAP2				LOC57863	lincRNA:chr5:102091017-102174293_F			MAGP2				KIAA0928	OPTC				OPTC				GALNT12				CRLF1				ERCC1			CRLF1	ERCC1			CRLF1	ERCC1
MGAT2				LOC58514	LOC390998			MAP2K3				KIAA0940	OR1B1				OR1B1				GALNT9				DNAJA4				ERH			DNAJA4	ERH			DNAJA4	ERH
MGC10765				LOC58525	MAP3K2			MAP3K2				KIAA0950	OR4D2				OR4D2				GAPDH				ARHGEF10				ERI3			ARHGEF10	ERI3			ARHGEF10	ERI3
MGC10796				LOC64116	MINPP1			MAP7				KIAA0965	OR6C1				OR6C1				GAS2L1				METRNL				ERO1A			METRNL	ERO1A			METRNL	ERO1A
MGC10963				LOC90120	PAM			MAPK3				KIAA0971	OR7A10				OR7A10				GATA1				PLOD1				ESF1			PLOD1	ESF1			PLOD1	ESF1
MGC10992				LPAAT-gamma1	SPON2			MAPK4				KIAA0974	OSBPL3				OSBPL3				GCKR				PPME1				ESF1			PPME1	ESF1			PPME1	ESF1
MGC11138				LPP	ALDOA			MAPK6				KIAA0977	P4HTM				P4HTM				GCNT4				PMCH				ESPL1			PMCH	ESPL1			PMCH	ESPL1
MGC11314				LRP16	CCT4			MAPKAPK5				KIAA1017	PABPN1				PABPN1				GCNT4				HMGCS1				ESPL1			HMGCS1	ESPL1			HMGCS1	ESPL1
MGC11352				LRP5	FCRL2			MAPRE2				KIAA1023	PAM				PAM				GDAP2				DLSTP1				ESRRA			DLSTP1	ESRRA			DLSTP1	ESRRA
MGC14141				LRRC5	lincRNA:chr11:88105752-88140214_F			MBD4				KIAA1033	PAQR4				PAQR4				GEFT				MPP3				ETF1			MPP3	ETF1			MPP3	ETF1
MGC15396				LUC7L	lincRNA:chr4:24807052-24813177_F			MCT-1				KIAA1072	PAX7				PAX7				GINS2				PCK2				ETF1			PCK2	ETF1			PCK2	ETF1
MGC16202				LY6H	LMOD1			MD-2				KIAA1109	PAXIP1				PAXIP1				GINS2				TIPIN				ETFA			TIPIN	ETFA			TIPIN	ETFA
MGC16212				MADHIP	LOC338756			MDA5				KIAA1143	PCBD1				PCBD1				GIPR				AGAP3				ETFDH			AGAP3	ETFDH			AGAP3	ETFDH
MGC17552				MAEA	MRC2			MDS010				KIAA1160	PCDH19				PCDH19				GLI2				STAT5A				ETNK1			STAT5A	ETNK1			STAT5A	ETNK1
MGC20255				MAGE-E1	RACGAP1			MDS029				KIAA1237	PCDH24				PCDH24				GLOD5				ANKRD18B				EVI5			ANKRD18B	EVI5			ANKRD18B	EVI5
MGC2488				MAN1A1	SYNGR1			MDS030				KIAA1321	PCDHB15				PCDHB15				GLTPD2				KIAA0226L				EXO1			KIAA0226L	EXO1			KIAA0226L	EXO1
MGC2562				MAP3K1	VIPR1			MEF2D				KIAA1327	PCF11				PCF11				GLUD2				PRR7				EXOC2			PRR7	EXOC2			PRR7	EXOC2
MGC2668				MAP3K11	WDR93			METAP2				KIAA1359	PDCD2				PDCD2				GMEB1				RUVBL1				EXOSC2			RUVBL1	EXOSC2			RUVBL1	EXOSC2
MGC2714				MAP3K13	ENST00000406114			MFN2				KIAA1361	PDIA4				PDIA4				GNA13				SLC9A7				EXOSC3			SLC9A7	EXOSC3			SLC9A7	EXOSC3
MGC2941				MAP3K8	FITM1			MGC10433				KIAA1378	PDS5A				PDS5A				GNB5				STARD8				EXOSC3			STARD8	EXOSC3			STARD8	EXOSC3
MGC3020				MAP4K2	IYD			MGC10818				KIAA1451	PECAM1				PECAM1				GPC5				STXBP1				EXOSC3			STXBP1	EXOSC3			STXBP1	EXOSC3
MGC4645				MAPK6	lincRNA:chr18:5241606-5243935_R			MGC12837				KIAA1463	PF4				PF4				GPR109A				AHCY				EXOSC4			AHCY	EXOSC4			AHCY	EXOSC4
MGC4655				MAPKAPK3	lincRNA:chr2:179278600-179283850_F			MGC13071				KIAA1467	PFDN6				PFDN6				GPR182				ARMC9				EXOSC4			ARMC9	EXOSC4			ARMC9	EXOSC4
MGC4840				MAST205	lincRNA:chr21:21322604-21759979_R			MGC14595				KIAA1536	PGPEP1				PGPEP1				GPR35				INHBA				EXOSC4			INHBA	EXOSC4			INHBA	EXOSC4
MGC5347				MCOLN1	lincRNA:chr8:16113839-16424929_R			MGC14817				KIAA1543	PHLPP2				PHLPP2				GPR87				CDC25A				EXOSC5			CDC25A	EXOSC5			CDC25A	EXOSC5
MLLT4				MDS010	STAG3L4			MGC16028				KIAA1550	PIGK				PIGK				GPRC5D				MARVELD1				EXOSC7			MARVELD1	EXOSC7			MARVELD1	EXOSC7
MMP15				ME3	UXT			MGC2463				KIAA1553	PIKFYVE				PIKFYVE				GRB10				NLE1				EZH2			NLE1	EZH2			NLE1	EZH2
MONDOA				METAP2	C4orf17			MGC2628				KIAA1604	PIM3				PIM3				GRB10				CCL4				F5			CCL4	F5			CCL4	F5
MRPL20				MFAP3	CD300LB			MGC2722				KIAA1677	PIN1				PIN1				GREB1L				LINC01123				F5			LINC01123	F5			LINC01123	F5
MRPL33				MGC:5244	CEP55			MGC4308				KIAA1724	PINK1				PINK1				GRIA4				SYP				FABP5			SYP	FABP5			SYP	FABP5
MRPS34				MGC10963	DSCC1			MGC4737				KIAA1750	PKD1L3				PKD1L3				GRIK2				IFRD2				FAM169B			IFRD2	FAM169B			IFRD2	FAM169B
MSH6				MGC11296	ENST00000277550			MGC5350				KIAA1847	PKNOX1				PKNOX1				GRIK5				TNFSF11				FAM173A			TNFSF11	FAM173A			TNFSF11	FAM173A
MSTP033				MGC11352	KRTAP4-7			MIF				KIAA1856	PLA2G12A				PLA2G12A				GSTA3				FASLG				FAM207A			FASLG	FAM207A			FASLG	FAM207A
MTF1				MGC12837	LIMK2			MIL1				KIDINS220	PLBD1				PLBD1				GSTCD				IER5				FAM216A			IER5	FAM216A			IER5	FAM216A
MYBBP1A				MGC12837	lincRNA:chr15:31693375-31696875_F			MLLT6				KIF13B	PLCD4				PLCD4				GSTCD				ELL2				FAM27B///FAM27C			ELL2	FAM27B///FAM27C			ELL2	FAM27B///FAM27C
NAB2				MGC13057	lincRNA:chr5:141839041-141871766_R			MLZE				KLK1	PLCXD1				PLCXD1				GSTO1				YBX1				FAM72A///FAM72D///FAM72B///FAM72C			YBX1	FAM72A///FAM72D///FAM72B///FAM72C			YBX1	FAM72A///FAM72D///FAM72B///FAM72C
NARF				MGC13071	lincRNA:chr8:131607559-131667944_R			MP1				KLK8	PLEKHA1				PLEKHA1				GSTP1				TMPO				FAM96B			TMPO	FAM96B			TMPO	FAM96B
NBL1				MGC14141	PECAM1			MPDU1				KPNA1	PLEKHA5				PLEKHA5				GTF2IRD1				INAFM1				FAM98A			INAFM1	FAM98A			INAFM1	FAM98A
NCALD				MGC14353	PRR5			MRPL11				KPNA2	PLEKHA5				PLEKHA5				GUCA1A				ETV5				FANCB			ETV5	FANCB			ETV5	FANCB
NDRG4				MGC14726	SYN2			MRPL33				KPNB1	PLIN3				PLIN3				GUCY1A3				NAMPT				FARSA			NAMPT	FARSA			NAMPT	FARSA
NFKBIL2				MGC14961	ZNF337			MRPL45				KR18	PLXNA1				PLXNA1				GZMK				EPS8				FARSA			EPS8	FARSA			EPS8	FARSA
NFYA				MGC16212	ENST00000378963			MRPS23				KRTHB6	PODXL2				PODXL2				H2BFWT				IMMP2L				FARSB			IMMP2L	FARSB			IMMP2L	FARSB
NIFK				MGC20504	ENST00000397935			MSH2				LAIR2	POF1B				POF1B				HABP4				LMNA				FASLG			LMNA	FASLG			LMNA	FASLG
NOL1				MGC2488	ENTPD5			MSN				LEPR	POLR3E				POLR3E				HAUS2				PAICS				FASLG			PAICS	FASLG			PAICS	FASLG
NOLA1				MGC2656	lincRNA:chr2:91595323-91623203_F			MT2A				LETM1	POU4F3				POU4F3				HBS1L				ZNF788				FASN			ZNF788	FASN			ZNF788	FASN
NOSIP				MGC2668	lincRNA:chr6:2399247-2434736_R			MUC4				LGALS2	PPAP2A				PPAP2A				HBXIP				ACOT9				FBXO22			ACOT9	FBXO22			ACOT9	FBXO22
NOTCH2				MGC2747	LOC100131060			MXI1				LGALS8	PPHLN1				PPHLN1				HBZ				ABHD11				FBXO22			ABHD11	FBXO22			ABHD11	FBXO22
NPC1				MGC3077	LOC732435			MY047				LIM	PPIL5				PPIL5				HBZ				PTRH1				FBXO6			PTRH1	FBXO6			PTRH1	FBXO6
NPR2				MGC3146	MMP16			MYCL1				LMO4	PPP1R3E				PPP1R3E				hCG_1776018				KCTD12				FCGR2B			KCTD12	FCGR2B			KCTD12	FCGR2B
NR1D2				MGC4268	PIKFYVE			MYD88				LMO6	PPP2CA				PPP2CA				hCG_1820661				NETO2				FCGR2C			NETO2	FCGR2C			NETO2	FCGR2C
NR4A1				MGC4604	APAF1			MYL3				LOC114135	PPP6C				PPP6C				hCG_2045089				FHL3				FDX1			FHL3	FDX1			FHL3	FDX1
NR4A2				MGC4675	CBFA2T2			NAB1				LOC50999	PRMT5				PRMT5				HCN3				DPF1				FDX1L			DPF1	FDX1L			DPF1	FDX1L
NRP1				MGC4692	CPLX3			NAG-7				LOC51016	PRNP				PRNP				HDC				AK2				FEN1			AK2	FEN1			AK2	FEN1
NXF1				MGC5347	DHODH			NCOA2				LOC51032	PRPF31				PRPF31				HDDC2				NEFH				FEN1			NEFH	FEN1			NEFH	FEN1
NXPH3				MGC5370	NLRC4			NDRG4				LOC51053	PRPF8				PRPF8				HEATR7B2				CAMK1				FGD6			CAMK1	FGD6			CAMK1	FGD6
NYD-SP28				MIBP	RAB21			NDUFB7				LOC51092	PRR5				PRR5				HEBP1				PPP5C				FH			PPP5C	FH			PPP5C	FH
OKL38				MMP15	SNRPD1			NDUFV1				LOC51096	PSCA				PSCA				HERC4				TNFRSF12A				FITM2			TNFRSF12A	FITM2			TNFRSF12A	FITM2
OR7E24P				MPL	ZNF510			NDUFV1				LOC51117	PSMD6				PSMD6				HFM1				APLN				FKBP4			APLN	FKBP4			APLN	FKBP4
OSBP				MPP1	CACNB4			NEDD1				LOC51119	PSMD6				PSMD6				HGFAC				EXOSC4				FKBP4			EXOSC4	FKBP4			EXOSC4	FKBP4
OVC10-2				MRP64	CEACAM5			NFKB1				LOC51123	PTK7				PTK7				HIST1H4E				LHFP				FKBP4			LHFP	FKBP4			LHFP	FKBP4
P28				MRPL10	DNAJC30			NFKBIL2				LOC51136	PTPN11				PTPN11				HIST2H3D				TUBG2				FLAD1			TUBG2	FLAD1			TUBG2	FLAD1
PAI-RBP1				MRPL33	GNG11			NFYB				LOC51170	PTPN22				PTPN22				HLA-DPB1				GALNT14				FLT1			GALNT14	FLT1			GALNT14	FLT1
PAP				MRPL42	GPRC5D			NHLH1				LOC51204	PUS7				PUS7				HMGB2				AK2				FLT1			AK2	FLT1			AK2	FLT1
PAX6				MRPS34	lincRNA:chr16:11557374-11585299_F			NINJ1				LOC51234	PYGO1				PYGO1				HMGCS2				ARNTL2				FNDC9			ARNTL2	FNDC9			ARNTL2	FNDC9
PAX9				MS4A2	LOC100128239			NIPSNAP1				LOC51248	RAB21				RAB21				HMHA1				CRIM1				FOSL1			CRIM1	FOSL1			CRIM1	FOSL1
PC4				MSH6	LOC728411			NIT2				LOC51250	RAB27B				RAB27B				HPS1				GZMH				FOSL2			GZMH	FOSL2			GZMH	FOSL2
PCBP2				MSN	LOC90246			NK4				LOC51283	RAB3GAP2				RAB3GAP2				HPS5				C11orf96				FOXP4-AS1			C11orf96	FOXP4-AS1			C11orf96	FOXP4-AS1
PCNT2				MSTP028	TESK1			NMT1				LOC51290	RABEP2				RABEP2				HRASLS2				RRM2				FRMD4B			RRM2	FRMD4B			RRM2	FRMD4B
PCOLN3				MT1H	WFDC6			NOLA2				LOC51308	RABGGTA				RABGGTA				HSBP1				FAM155B				FSCN1			FAM155B	FSCN1			FAM155B	FSCN1
PDEF				MT3	ZMYM4			NOP5/NOP58				LOC51315	RALGPS2				RALGPS2				HSBP1				EIF4EBP1				FSD1			EIF4EBP1	FSD1			EIF4EBP1	FSD1
PEA15				MTF1	CA2			NOP56				LOC51604	RARRES2				RARRES2				HSD17B1				AUNIP				FTSJ3			AUNIP	FTSJ3			AUNIP	FTSJ3
PELI1				MYG1	ENST00000377836			NR1H3				LOC51605	RBM9				RBM9				HSP90AA1				WWC1				FUOM			WWC1	FUOM			WWC1	FUOM
PER1				MYL1	H3F3A			NUCB1				LOC51639	RBMS3				RBMS3				HSP90AB1				NETO2				FXN			NETO2	FXN			NETO2	FXN
PEX12				MYOZ	KCNC3			NUCB2				LOC51644	RCCD1				RCCD1				HSP90AB2P				HOPX				G0S2			HOPX	G0S2			HOPX	G0S2
PFKFB2				NAG73	KPNA2			NUDE1				LOC51647	RHO				RHO				HSP90AB5P				DNAH14				G3BP1			DNAH14	G3BP1			DNAH14	G3BP1
PFKFB3				NCOA2	PLA2G12A			NUDT1				LOC51651	RND3				RND3				HSPB6				FEN1				G3BP1			FEN1	G3BP1			FEN1	G3BP1
PGAM1				NDRG4	PPP6C			NUMB				LOC51674	ROPN1L				ROPN1L				HSPBP1				FAM86B2				G6PC3			FAM86B2	G6PC3			FAM86B2	G6PC3
PGF				NFATC4	SARDH			NUP54				LOC51696	RPH3A				RPH3A				HTATIP2				FAM86C2P				GABPB1			FAM86C2P	GABPB1			FAM86C2P	GABPB1
PGLS				NFKBIL2	SLC25A20			NXF1				LOC54557	RPL7				RPL7				HTR1D				LINC00589				GAD1			LINC00589	GAD1			LINC00589	GAD1
PGRMC1				NFYA	C1orf180			OS-9				LOC56851	RPS19				RPS19				HYAL3				KAZN				GAD1			KAZN	GAD1			KAZN	GAD1
PHEX				NGFB	CENPH			OSR1				LOC57187	RPUSD1				RPUSD1				IER3				MPZL1				GADD45A			MPZL1	GADD45A			MPZL1	GADD45A
PHF1				NGFRAP1	CHCHD2			OXR1				LOC58495	RRAGA				RRAGA				IFNGR1				MYH10				GADL1			MYH10	GADL1			MYH10	GADL1
PI4KII				NHLH1	DLG5			P14L				LOC64146	RSPO3				RSPO3				IGFBP2				STEAP1				GAL			STEAP1	GAL			STEAP1	GAL
PIB5PA				NLN	DTNA			P15-2				LOC64172	RUNX3				RUNX3				IKZF2				MMP15				GALE			MMP15	GALE			MMP15	GALE
PIF1				NMNAT	ENST00000383718			P2RX1				LOC81034	RYR3				RYR3				IKZF5				ECE2				GALNT2			ECE2	GALNT2			ECE2	GALNT2
PILR(ALPHA)				NPY	ENST00000403208			P2RX7				LOC91151	SBDS				SBDS				IKZF5				PDAP1				GALR2			PDAP1	GALR2			PDAP1	GALR2
PKM2				NR1D2	FLJ42393			P84				LOC91689	SCUBE2				SCUBE2				IL13RA1				TM4SF1				GAMT			TM4SF1	GAMT			TM4SF1	GAMT
PLA2G2A				NR2C1	lincRNA:chr7:30589191-30589862_R			PA				LRRC2	SDK2				SDK2				IL15RA				NPHP1				GAPDH			NPHP1	GAPDH			NPHP1	GAPDH
PLAGL2				NRF	NR1I2			PA2G4				LSM1	SEC11C				SEC11C				IL17F				MREG				GAPDH			MREG	GAPDH			MREG	GAPDH
PLEKHA3				NRL	SEC16A			PARN				LTA	SEC14L2				SEC14L2				IL18RAP				SRSF12				GAPDH			SRSF12	GAPDH			SRSF12	GAPDH
PMF1				NUDEL	SP110			PAX6				LTRPC7	SEC16A				SEC16A				IL1R2				PAPOLA				GAPDH			PAPOLA	GAPDH			PAPOLA	GAPDH
PNAS-131				NUDT9	ZNF175			PCDHB2				LUC7A	SEL1L				SEL1L				IL1RN				PLAGL2				GAR1			PLAGL2	GAR1			PLAGL2	GAR1
POLH				NUF2R	BPTF			PCOLCE				MAC30	SEMG2				SEMG2				IL6				GAD1				GARS			GAD1	GARS			GAD1	GARS
POLS				NUFIP1	FER1L4			PCTK2				MAIL	SENP2				SENP2				IL6ST				MARS				GART			MARS	GART			MARS	GART
POM121L1				NUP62	FLJ39061			PCTP				MALT1	SETD5				SETD5				IL6ST				RGS6				GART			RGS6	GART			RGS6	GART
PPARD				NXF1	GPR109A			PDCD7				MAN2A1	SFRS11				SFRS11				ILK				ANP32A				GATC///SRSF9			ANP32A	GATC///SRSF9			ANP32A	GATC///SRSF9
PPIF				OKL38	HAUS2			PDE7A				MAP2K3	SH3BP2				SH3BP2				IMPDH1				AIFM2				GATC///SRSF9			AIFM2	GATC///SRSF9			AIFM2	GATC///SRSF9
PPP1R15B				OR1K1	lincRNA:chr12:66191931-66192327_R			PDGFA				MAP3K1	SH3GLB1				SH3GLB1				ING2				LIMA1				GCFC2			LIMA1	GCFC2			LIMA1	GCFC2
PPP1R16B				OSBP	lincRNA:chr8:582466-583006_R			PDK3				MAPKAPK5	SHE				SHE				INPP5A				DOT1L				GCK			DOT1L	GCK			DOT1L	GCK
PPP1R1A				OSM	LOC390298			PEGASUS				MBIP	SIGLEC5				SIGLEC5				INPP5E				SERPINB9				GCLM			SERPINB9	GCLM			SERPINB9	GCLM
PPP3CA				OSTF1	MANBAL			PER1				MCM5	SIRPG				SIRPG				INSL4				RAD23A				GCSAML			RAD23A	GCSAML			RAD23A	GCSAML
PPP3R1				OVC10-2	MAP1A			PER2				MCT-1	SKP2				SKP2				INTS1				NCS1				GEM			NCS1	GEM			NCS1	GEM
PPP6C				P24B	PIM3			PEX11A				MDS010	SLC22A18				SLC22A18				IQCA1				TUBA4A				GEMIN4			TUBA4A	GEMIN4			TUBA4A	GEMIN4
PRDX2				P28	SOS2			PFKM				MEL	SLC23A2				SLC23A2				ITGAL				SMPDL3A				GEMIN4			SMPDL3A	GEMIN4			SMPDL3A	GEMIN4
PRED16				PABPC1	WDR76			PFKP				MESDC2	SLC25A20				SLC25A20				ITGAV				PHB				GEMIN5			PHB	GEMIN5			PHB	GEMIN5
PREP				PAI-RBP1	CDK5			PFTK1				MGC10520	SLC38A11				SLC38A11				ITGB3BP				PEX5				GEMIN6			PEX5	GEMIN6			PEX5	GEMIN6
PRKCN				PAX2	DNM3			PGK1				MGC10818	SLC4A5				SLC4A5				ITGBL1				ENTHD1				GET4///SUN1			ENTHD1	GET4///SUN1			ENTHD1	GET4///SUN1
PRKRIR				PAX6	ENST00000395886			PIGK				MGC11034	SLC5A1				SLC5A1				ITIH3				SLC46A1				GFI1			SLC46A1	GFI1			SLC46A1	GFI1
PRO0149				PB1	ERAL1			PIK3C2B				MGC11287	SLC8A1				SLC8A1				ITIH5				PRR7				GFM1			PRR7	GFM1			PRR7	GFM1
PRO1488				PC4	GLTPD2			PIM2				MGC12335	SLFN12				SLFN12				IYD				UNG				GFM1			UNG	GFM1			UNG	GFM1
PRO1914				PCBD	ITGB6			PIN				MGC13007	SLIT3				SLIT3				JARID2				RBM19				GFM1			RBM19	GFM1			RBM19	GFM1
PRO2706				PDGFRA	lincRNA:chr6:30260123-30262335_R			pknbeta				MGC14376	SMAD4				SMAD4				KATNA1				DQX1				GFOD1			DQX1	GFOD1			DQX1	GFOD1
PRPS1				PDYN	lincRNA:chr6:3999676-4018612_R			PLAA				MGC14595	SMC6				SMC6				KCNJ5				TSR1				GFOD1			TSR1	GFOD1			TSR1	GFOD1
PRPS2				PEA15	LYPLA1			PLAU				MGC16212	SMC6				SMC6				KCNJ6				CCDC81				GFPT1			CCDC81	GFPT1			CCDC81	GFPT1
PRX2				PEX12	AR			PLCG2				MGC16275	SMOX				SMOX				KCNMB2				ARMCX1				GFPT1			ARMCX1	GFPT1			ARMCX1	GFPT1
PSMB3				PEX6	C8orf67			PLEKHA1				MGC16309	SNORD9				SNORD9				KDELC1				VEGFA				GGCT			VEGFA	GGCT			VEGFA	GGCT
PTD013				PFKFB3	ENST00000370504			PLEKHA4				MGC17544	SNRPD1				SNRPD1				KDELR1				IL17D				GINS1			IL17D	GINS1			IL17D	GINS1
PTK9				PFKP	FAM171A1			PLVAP				MGC20533	SOCS6				SOCS6				KHDC1				PIM3				GINS2			PIM3	GINS2			PIM3	GINS2
PTPN1				PFTK1	FZR1			PMF1				MGC20727	SORCS2				SORCS2				KHNYN				C15orf48				GINS3			C15orf48	GINS3			C15orf48	GINS3
PTPN2				PGF	HMG20B			PMP24				MGC2452	SP100				SP100				KIAA0240				STOML2				GINS4			STOML2	GINS4			STOML2	GINS4
PTPN22				PGLS	NET1			PNAS-131				MGC2592	SP110				SP110				KIAA0427				AK2				GJA9-MYCBP///GJA9///MYCBP			AK2	GJA9-MYCBP///GJA9///MYCBP			AK2	GJA9-MYCBP///GJA9///MYCBP
PTPN7				PGRMC1	OR4D2			POFUT1				MGC2722	SPA17				SPA17				KIAA1328				ACY1				GJB6			ACY1	GJB6			ACY1	GJB6
RAB27A				PHEMX	PCDH11Y			POLR2C				MGC2780	SPANXN4				SPANXN4				KIAA1688				IPO7				GJC1			IPO7	GJC1			IPO7	GJC1
RAI15				PHEX	SLFN12			POU2AF1				MGC2991	SPATA7				SPATA7				KIAA1919				KAZN				GK			KAZN	GK			KAZN	GK
RAN				PI4KII	C9orf114			PPEF2				MGC3038	SPON2				SPON2				KIAA1949				SLC2A3				GK			SLC2A3	GK			SLC2A3	GK
RAP1GDS1				PIB5PA	lincRNA:chr13:87525274-87925249_F			PPIF				MGC3156	SPP1				SPP1				KIAA1949				ORC1				GK			ORC1	GK			ORC1	GK
RBM8B				PIK3R2	PEX6			PPIG				MGC3232	SRM				SRM				KIAA2013				PFAS				GK			PFAS	GK			PFAS	GK
RELB				PITX1	PSMD6			PPOX				MGC3243	ST3GAL6				ST3GAL6				KIF2B				CHST1				GK3P			CHST1	GK3P			CHST1	GK3P
RFP				PKIA	TMEM43			PPP1R11				MGC3329	STAC				STAC				KIF9				TMEM95				GLB1L2			TMEM95	GLB1L2			TMEM95	GLB1L2
RGS11				PLAU	ZNF587			PPP1R16B				MGC4645	STAG2				STAG2				KIRREL				DNAH14				GLRX2			DNAH14	GLRX2			DNAH14	GLRX2
RNASE6				PLEKHA3	COX15			PPP2R2A				MGC4737	STAG3L4				STAG3L4				KIRREL3				ANP32D				GLRX3			ANP32D	GLRX3			ANP32D	GLRX3
RNF2				PLEKHA4	ENST00000390625			PPP2R5C				MGC5254	STAT1				STAT1				KLF2				ASCL2				GLS			ASCL2	GLS			ASCL2	GLS
RNF25				PLOD3	ENST00000395703			PRCC				MGC5350	STRC				STRC				KLHL17				CHID1				GMDS			CHID1	GMDS			CHID1	GMDS
RNF4				PLP2	HSP90AA1			PRDM4				MGC5466	SULT1E1				SULT1E1				KLHL34				NDUFAF2				GMDS			NDUFAF2	GMDS			NDUFAF2	GMDS
RNP24				PMF1	lincRNA:chr13:31179400-31191346_F			PRKCBP2				MGC5560	SYN2				SYN2				KLRA1				SLC27A4				GMNN			SLC27A4	GMNN			SLC27A4	GMNN
RPIA				PNAS-131	lincRNA:chr3:106965972-106966557_F			PRO1770				MGC5585	SYNGR1				SYNGR1				KRT38				LIF				GNB1			LIF	GNB1			LIF	GNB1
RPL17				POM121L1	MLL			PRO2463				MIL1	SYT10				SYT10				KRTAP21-1				IPO4				GNG4			IPO4	GNG4			IPO4	GNG4
RPL36				POP5	NPL			PROK1				MJD	TACR3				TACR3				KRTAP4-2				MPP6				GNG5			MPP6	GNG5			MPP6	GNG5
RPL8				POR	PSMD6			PROSC				MKRN1	TAF9				TAF9				KRTAP4-7				NCLN				GNL2			NCLN	GNL2			NCLN	GNL2
RPP14				POV1	WDR33			PRP8				MLLT4	TAOK2				TAOK2				KSR1				CLPB				GNPDA1			CLPB	GNPDA1			CLPB	GNPDA1
RPS15A				PP13	AGTR2			PRSC				MNT	TAS2R31				TAS2R31				KSR2				STRIP2				GOLT1B			STRIP2	GOLT1B			STRIP2	GOLT1B
RPS6KA2				PP1628	ATP6V0D1			PRX2				MPHOSPH10	TBCCD1				TBCCD1				KTN1				MRPL12				GOSR2			MRPL12	GOSR2			MRPL12	GOSR2
RPS6KA5				PP2135	C14orf50			PSCD2				MPHOSPH6	TCF7				TCF7				L3MBTL3				ST6GALNAC2				GOT1			ST6GALNAC2	GOT1			ST6GALNAC2	GOT1
RPS6KB2				PPAT	CP			PSEN2				MRF-1	TENC1				TENC1				LAMA1				CDC6				GPAT2			CDC6	GPAT2			CDC6	GPAT2
RREB1				PPIF	CPEB3			PSMA4				MRPL30	TERF1				TERF1				LAMC1				CD274				GPATCH4			CD274	GPATCH4			CD274	GPATCH4
RRN3				PPP1R15B	DDIT4			PSMA5				MRPS18A	TESK1				TESK1				LAMC2				CBS				GPATCH4			CBS	GPATCH4			CBS	GPATCH4
SACS				PPP3CA	lincRNA:chr4:13067152-13347902_F			PSMC3				MRPS26	TFF3				TFF3				LARP1B				KMT2C				GPI			KMT2C	GPI			KMT2C	GPI
SAMSN1				PPP4C	lincRNA:chrX:45369728-45489447_F			PSMC4				MSN	TIGD5				TIGD5				LARP6				CCDC86				GPN3			CCDC86	GPN3			CCDC86	GPN3
SAR1				PPP4R2	LOC100288900			PSME3				MTIF2	TMC5				TMC5				LCE3B				TCF19				GPR87			TCF19	GPR87			TCF19	GPR87
SCML1				PPP5C	MYOF			PSPH				MTMR1	TMEM217				TMEM217				LCNL1				SERPINH1				GPS1			SERPINH1	GPS1			SERPINH1	GPS1
SDCBP				PRDM1	NACC2			PTH				MTMR6	TMEM53				TMEM53				LGALS12				CIART				GPT2			CIART	GPT2			CIART	GPT2
SDCCAG3				PRED16	NLE1			PTMA				MTMR8	TMEM8B				TMEM8B				LGALS3BP				CLUH				GRAMD3			CLUH	GRAMD3			CLUH	GRAMD3
SDCCAG3				PRKCD	PYGO1			PTP4A1				MUC4	TNFRSF25				TNFRSF25				LHFPL5				CBY3				GRPEL1			CBY3	GRPEL1			CBY3	GRPEL1
SEC24A				PRKCSH	RABGGTA			PTPN12				MVK	TNFRSF9				TNFRSF9				LHX2				SH3RF1				GRPEL1			SH3RF1	GRPEL1			SH3RF1	GRPEL1
SEMA3E				PRM1	ZNF586			PTPN22				MY047	TNFSF10				TNFSF10				LILRA2				PRPS1L1				GRSF1			PRPS1L1	GRSF1			PRPS1L1	GRSF1
SEPP1				PRO1635	CXADR			PTPN6				MYD88	TNFSF10				TNFSF10				LILRB4				AMPD2				GSPT1			AMPD2	GSPT1			AMPD2	GSPT1
SERPINB5				PRO2714	EIF1			PTPN7				MYNN	TNFSF18				TNFSF18				LIMK2				ARFGEF3				GSTCD			ARFGEF3	GSTCD			ARFGEF3	GSTCD
SERPINF1				PROC	lincRNA:chrX:73164163-73218675_F			PTPRD				N143	TNRC18				TNRC18				lincRNA:chr1:198335952-198347302_R				NPPC				GSTP1			NPPC	GSTP1			NPPC	GSTP1
SFN				PROX1	LOC100133655			PTPRE				NAG-7	TOMM20				TOMM20				lincRNA:chr1:201509727-201545677_F				SLC41A1				GTF2H2C///GTF2H2B///GTF2H2			SLC41A1	GTF2H2C///GTF2H2B///GTF2H2			SLC41A1	GTF2H2C///GTF2H2B///GTF2H2
SFTPD				PRP16	LOC729879			PVRL2				NAP1L3	TOP2B				TOP2B				lincRNA:chr1:211564402-211589752_R				MERTK				GTF2H3			MERTK	GTF2H3			MERTK	GTF2H3
SGT				PRPS2	POLR3G			PWP2H				NCBP1	TOR1A				TOR1A				lincRNA:chr1:227844577-227852377_F				PDIA5				GTF3C2-AS1			PDIA5	GTF3C2-AS1			PDIA5	GTF3C2-AS1
SH3KBP1				PRPS3	RASGRP4			PXF				NCOR2	TP53RK				TP53RK				lincRNA:chr1:246948452-246962677_R				EIF2B3				GTF3C6			EIF2B3	GTF3C6			EIF2B3	GTF3C6
SIAH2				PSMC4	RS1			PXR2b				NDUFA5	TRAF3IP2				TRAF3IP2				lincRNA:chr1:33852313-33867538_R				PPM1J				GTPBP3			PPM1J	GTPBP3			PPM1J	GTPBP3
SIAHBP1				PSMD13	SDK2			QPCT				NDUFB9	TRDN				TRDN				lincRNA:chr1:41956288-41971088_R				ALAS1				GTPBP4			ALAS1	GTPBP4			ALAS1	GTPBP4
SIRT1				PSMD3	USP41			R32184_1				NDUFS1	TRIM24				TRIM24				lincRNA:chr1:55838380-55839030_R				CES1				GTPBP4			CES1	GTPBP4			CES1	GTPBP4
SIX2				PSTPIP1	AY239294			RAB1				NDUFS2	TRIM4				TRIM4				lincRNA:chr1:90090112-90097487_F				RBPJ				GTPBP4			RBPJ	GTPBP4			RBPJ	GTPBP4
SLC19A2				PTHR1	BTAF1			RAB2L				NDUFS6	TSHB				TSHB				lincRNA:chr10:1028350-1033600_R				EFR3B				GUF1			EFR3B	GUF1			EFR3B	GUF1
SLC21A11				PTK9	CYP4Z1			RAB34				NEDD8	TTC13				TTC13				lincRNA:chr10:112668410-112678035_R				JMJD4				GZMB			JMJD4	GZMB			JMJD4	GZMB
SLC22A6				PYY	ENST00000457972			RANBP2L1				NET1	TTC21B				TTC21B				lincRNA:chr10:114590927-114592210_F				RMND5B				GZMH			RMND5B	GZMH			RMND5B	GZMH
SLC29A2				RAB1	FAM9C			RAP1				NFKBIA	TTC23L				TTC23L				lincRNA:chr10:79806994-79820444_R				LOC101929977				H2AFX			LOC101929977	H2AFX			LOC101929977	H2AFX
SLC2A3				RAB27A	FCGR2A			RAP1A				NFKBIE	TTTY10				TTTY10				lincRNA:chr10:80202694-80215169_F				CD82				H2AFZ			CD82	H2AFZ			CD82	H2AFZ
SLC2A5				RAG2	GIPR			RASAL2				NFYB	TWISTNB				TWISTNB				lincRNA:chr10:80493119-80505644_R				TUSC3				HACD3			TUSC3	HACD3			TUSC3	HACD3
SLC2A8				RAGA	GRIA4			RASSF2				NHP2L1	TYSND1				TYSND1				lincRNA:chr11:102257165-102265615_F				FAM92A1				HAX1			FAM92A1	HAX1			FAM92A1	HAX1
SLC6A6				RAMP3	KLF2			RBAK				NINJ1	UBE2D1				UBE2D1				lincRNA:chr11:119367740-119385090_R				HMGA1				HCAR3			HMGA1	HCAR3			HMGA1	HCAR3
SLC7A4				RANBP3	lincRNA:chr18:966025-1025450_F			RBM7				NLGN3	UPF1				UPF1				lincRNA:chr11:2004771-2007592_F				CDH23				HCCS			CDH23	HCCS			CDH23	HCCS
SLC7A8				RAP1	MAPK10			RELA				NOP56	UQCRC2				UQCRC2				lincRNA:chr11:59026224-59031774_R				ARAP3				HDAC10			ARAP3	HDAC10			ARAP3	HDAC10
SMAC				RBM4	RRAGA			RENBP				NPC1	USO1				USO1				lincRNA:chr11:59659799-59782024_F				DLK2				HDAC2			DLK2	HDAC2			DLK2	HDAC2
SMARCA5				RCN1	SEC14L1			RES4-25				NR1D1	USP16				USP16				lincRNA:chr11:65195730-65196514_F				PSMD2				HEATR1			PSMD2	HEATR1			PSMD2	HEATR1
SMARCAL1				RDH5	TNFSF10			RFPL3S				NR4A1	USP26				USP26				lincRNA:chr11:65265824-65275174_R				GAD1				HELLS			GAD1	HELLS			GAD1	HELLS
SMURF1				RECQL4	AKR1D1			RGC32				NRIP1	USP35				USP35				lincRNA:chr11:65272189-65272464_R				LRRC20				HELLS			LRRC20	HELLS			LRRC20	HELLS
SNAPAP				REG-IV	CUGBP2			RGS10				NUMBL	USP6				USP6				lincRNA:chr11:70862452-70959427_F				HES2				HELLS			HES2	HELLS			HES2	HELLS
SNAPC1				REN	ENST00000398133			RGS2				OAT	UTP14A				UTP14A				lincRNA:chr11:86624442-86624859_R				SLC25A22				HELLS			SLC25A22	HELLS			SLC25A22	HELLS
SNRPF				REPRIMO	FANCG			RIPK1				OBP2B	UXT				UXT				lincRNA:chr11:88105752-88140214_F				SEMA7A				HIKESHI			SEMA7A	HIKESHI			SEMA7A	HIKESHI
SNX8				RNASE3	HBZ			RNF24				ODC1	VIM				VIM				lincRNA:chr12:112749392-112757717_R				RRP1				HILPDA			RRP1	HILPDA			RRP1	HILPDA
SOX2				RNF25	lincRNA:chr11:65272189-65272464_R			RNF27				ODF2	VIPR1				VIPR1				lincRNA:chr12:52225083-52240408_R				CPM				HILPDA			CPM	HILPDA			CPM	HILPDA
SP2				RNF4	LMOD1			RNF29				OS-9	VNN2				VNN2				lincRNA:chr12:5351264-5359564_R				NAPSA				HINT3			NAPSA	HINT3			NAPSA	HINT3
SPAG9				RNP24	MATN3			RNF6				OSM	VPS24				VPS24				lincRNA:chr12:66191931-66192327_R				CCT3				HIVEP3			CCT3	HIVEP3			CCT3	HIVEP3
SPINK5				RORA	MPP2			ROK1				P14L	VSIG10L				VSIG10L				lincRNA:chr12:70630083-70636806_R				ID3				HIVEP3			ID3	HIVEP3			ID3	HIVEP3
SRF				RPIA	PDCD2			RP2				P2RX1	VWA5B1				VWA5B1				lincRNA:chr13:20255500-20274708_R				CMTM4				HIVEP3			CMTM4	HIVEP3			CMTM4	HIVEP3
SSBP2				RPL22	TNFSF10			RPL26P1				P2RXL1	WAC				WAC				lincRNA:chr13:22572600-22804150_F				HSPD1				HK2			HSPD1	HK2			HSPD1	HK2
STAM				RPL36	ACTN4			RPL7A				p53R2	WASF1				WASF1				lincRNA:chr13:31179400-31191346_F				RXRA				HMBS			RXRA	HMBS			RXRA	HMBS
STAT5A				RPP20	AK098126			RPP20				P63	WDR76				WDR76				lincRNA:chr13:33922751-33922994_R				SURF6				HMGA1			SURF6	HMGA1			SURF6	HMGA1
STIP1				RPS18	FAM181A			RPS11				P85SPR	WDR93				WDR93				lincRNA:chr13:40669725-40795050_F				RBBP4				HMGCS1			RBBP4	HMGCS1			RBBP4	HMGCS1
STRIN				RPS6KA2	GRINA			RPS25				PA	WFDC1				WFDC1				lincRNA:chr13:63629474-63649324_R				SLC25A11				HMMR			SLC25A11	HMMR			SLC25A11	HMMR
SYNCOILIN				RQCD1	HRCT1			RPS28				PA2G4	WFDC6				WFDC6				lincRNA:chr13:87525274-87925249_F				IL21R				HN1			IL21R	HN1			IL21R	HN1
SYNGR4				RRN3	lincRNA:chr15:41577883-41589833_R			RPS5P1				PA2G4	WIPF1				WIPF1				lincRNA:chr14:101459911-101460199_R				WDR4				HN1L			WDR4	HN1L			WDR4	HN1L
SYTL2				RTVP1	lincRNA:chr3:131086935-131098735_F			RY1				PABPC1	WT1				WT1				lincRNA:chr14:35428549-35439074_R				SLC31A1				HNRNPA2B1			SLC31A1	HNRNPA2B1			SLC31A1	HNRNPA2B1
T cell receptor				SAMHD1	LOC100130533			S100A10				PAK1	XAGE2B				XAGE2B				lincRNA:chr14:51729675-51760650_R				KIAA0226L				HNRNPAB			KIAA0226L	HNRNPAB			KIAA0226L	HNRNPAB
TAF1B				SAMSN1	PAQR4			SBBI26				PAK6	YIPF1				YIPF1				lincRNA:chr14:56036572-56044197_F				IGFBP4				HNRNPD			IGFBP4	HNRNPD			IGFBP4	HNRNPD
TAF2K				SC65	RBMS3			SCAMP3				PAPOLA	ZBTB47				ZBTB47				lincRNA:chr14:64116297-64131817_R				RRP7BP				HNRNPDL			RRP7BP	HNRNPDL			RRP7BP	HNRNPDL
TAF3B2				SCAP	TRAF3IP2			SCNN1G				PAX6	ZBTB9				ZBTB9				lincRNA:chr15:25264230-25266363_F				PTPN3				HOMER1			PTPN3	HOMER1			PTPN3	HOMER1
TB1				SCG3	AGBL2			SCYA4				PB1	ZDHHC18				ZDHHC18				lincRNA:chr15:25360556-25363528_F				PUS7				HOMER1			PUS7	HOMER1			PUS7	HOMER1
TCEB2				SCMH1	APOBEC3G			SCYE1				PCCB	ZFP3				ZFP3				lincRNA:chr15:31693375-31696875_F				KCTD15				HOPX			KCTD15	HOPX			KCTD15	HOPX
TCF8				SCML1	DDIT4			SDFR1				PCDHB2	ZMYM4				ZMYM4				lincRNA:chr15:39471428-39472241_R				LRP6				HPDL			LRP6	HPDL			LRP6	HPDL
TDP1				SCO1	ENKUR			SDHA				PCMT1	ZNF10				ZNF10				lincRNA:chr15:40828033-40834483_F				KRT79				HPRT1			KRT79	HPRT1			KRT79	HPRT1
TH				SCYA4	ETF1			SEC13L				PCNT2	ZNF175				ZNF175				lincRNA:chr15:41577883-41589833_R				BRI3BP				HRAS			BRI3BP	HRAS			BRI3BP	HRAS
TIAM2				SDCBP	GALM			SEC15L				PCOLN3	ZNF185				ZNF185				lincRNA:chr15:69884551-69988069_F				FGF19				HRH1			FGF19	HRH1			FGF19	HRH1
TIM23				SEC13L1	lincRNA:chr11:2004771-2007592_F			SEC22L1				PDCD6IP	ZNF490				ZNF490				lincRNA:chr15:79646497-79646982_F				BMP1				HSBP1			BMP1	HSBP1			BMP1	HSBP1
TIM44				SENP3	WFDC6			SEC6				PDCD7	ZNF500				ZNF500				lincRNA:chr16:11557374-11585299_F				MCTP2				HSD17B10			MCTP2	HSD17B10			MCTP2	HSD17B10
TIP120A				SERPINA3	XAGE3			SEC61B				PDE7A	ZNF510				ZNF510				lincRNA:chr16:1430124-1444874_F				SLC31A1				HSD17B6			SLC31A1	HSD17B6			SLC31A1	HSD17B6
TITF1				SERPINF1	ACVR1C			SEI1				PDGFA	ZNF524				ZNF524				lincRNA:chr16:20866393-20866851_R				GCAT				HSD3B7			GCAT	HSD3B7			GCAT	HSD3B7
TM4SF3				SFN	ADRA2B			SEL1L				PDHB	ZNF667				ZNF667				lincRNA:chr16:79701524-79787699_R				CXCL5				HSF5			CXCL5	HSF5			CXCL5	HSF5
TMEPAI				SFRP2	APOC4			SEMA4G				PEA15	ZNF684				ZNF684				lincRNA:chr16:90043749-90053849_F				GFOD1				HSP90AA1			GFOD1	HSP90AA1			GFOD1	HSP90AA1
TNFAIP1				SFTPB	AZU1			SENP1				PER1	ZNF720				ZNF720				lincRNA:chr18:33016877-33028102_F				EFCC1				HSP90AA1			EFCC1	HSP90AA1			EFCC1	HSP90AA1
TNFSF5				SGT	CD200			SERF1A				PER2	ZNF75A				ZNF75A				lincRNA:chr18:33016877-33028102_R				C6orf132				HSP90AB1			C6orf132	HSP90AB1			C6orf132	HSP90AB1
TNFSF7				SH2D2A	COL11A2			SERPINB8				PFTK1	ZNF777				ZNF777				lincRNA:chr18:39101226-39212097_R				PES1				HSP90AB1			PES1	HSP90AB1			PES1	HSP90AB1
TNRC15				SIAT4A	ENST00000392999			SF3B3				PGGT1B	ZNHIT6				ZNHIT6				lincRNA:chr18:42263052-42278652_F				MFSD12				HSP90AB1			MFSD12	HSP90AB1			MFSD12	HSP90AB1
TNRC4				SKB1	lincRNA:chr12:30949933-30956333_R			SHMT2				PHB	ZNRF3				ZNRF3				lincRNA:chr18:42263052-42278652_R				MAGI2-AS3				HSPA13			MAGI2-AS3	HSPA13			MAGI2-AS3	HSPA13
TOPBP1				SLC12A6	lincRNA:chr20:36123386-36133586_F			SIAH1				PHLDA3									lincRNA:chr18:5241606-5243935_R				YWHAG				HSPA13			YWHAG	HSPA13			YWHAG	HSPA13
TRAF1				SLC18A2	lincRNA:chr3:37864071-37876621_R			SKB1				PICALM									lincRNA:chr18:53754467-53777055_R				C7orf57				HSPA14			C7orf57	HSPA14			C7orf57	HSPA14
TRHDE				SLC1A4	lincRNA:chr8:96743021-96861105_R			SKIL				PIG8									lincRNA:chr18:53763220-53804580_R				NOC2LP2				HSPA4			NOC2LP2	HSPA4			NOC2LP2	HSPA4
TRIM33				SLC21A11	LOC100132966			SLC17A3				PIGA									lincRNA:chr18:56653770-56661795_R				C17orf51				HSPA4			C17orf51	HSPA4			C17orf51	HSPA4
TRIP7				SLC22A6	LOC646870			SLC1A5				PIGB									lincRNA:chr18:68868045-68878495_R				FOXA3				HSPA5			FOXA3	HSPA5			FOXA3	HSPA5
TSPYL				SLC29A2	OR6C1			SLC21A6				PIGK									lincRNA:chr18:72053420-72059470_F				PHBP19				HSPA9			PHBP19	HSPA9			PHBP19	HSPA9
TUBA1				SLC5A2	SPANXN4			SLC25A14				PIK3CA									lincRNA:chr18:966025-1025450_F				BCL2L14				HSPA9			BCL2L14	HSPA9			BCL2L14	HSPA9
TUBB				SLC6A2	WFDC1			SLC3A1				PIR121									lincRNA:chr19:24216278-24249119_F				NUBPL				HSPA9			NUBPL	HSPA9			NUBPL	HSPA9
U5-116KD				SLC6A6	BANK1			SLC7A2				PLEKHA4									lincRNA:chr19:53151418-53152966_R				PNPLA3				HSPBP1			PNPLA3	HSPBP1			PNPLA3	HSPBP1
UBD				SLC7A4	DCLRE1B			SLC7A5				PLS1									lincRNA:chr2:105421343-105428293_F				STEAP1				HSPD1			STEAP1	HSPD1			STEAP1	HSPD1
UBE2A				SLC7A8	EFHB			SMPD1				PLVAP									lincRNA:chr2:113397354-113403004_R				KCTD15				HSPD1			KCTD15	HSPD1			KCTD15	HSPD1
UBE2D3				SLC9A3	ENST00000366579			SMPD2				PMPCB									lincRNA:chr2:114735602-114736110_R				ZBTB7B				HSPD1			ZBTB7B	HSPD1			ZBTB7B	HSPD1
UBE2E1				SMARCA2	ENST00000382013			SNAP91				POFUT1									lincRNA:chr2:120459730-120511405_R				COLGALT2				HSPE1			COLGALT2	HSPE1			COLGALT2	HSPE1
UCHL3				SMARCAL1	KIAA1949			SNAPAP				POMT1									lincRNA:chr2:123722255-124760730_F				FAM86DP				HSPH1			FAM86DP	HSPH1			FAM86DP	HSPH1
UFD1L				SNAPC1	lincRNA:chr3:13020350-13034850_F			SNC73				POU4F2									lincRNA:chr2:134883236-134883806_R				SCD				HSPH1			SCD	HSPH1			SCD	HSPH1
UHRF1				SNCA	lincRNA:chr6:43815372-43856747_R			SNRPD3				PPARD									lincRNA:chr2:134962836-134965161_F				NLN				HUWE1			NLN	HUWE1			NLN	HUWE1
UQCRFS1				SNTB1	MED16			SNRPF				PPFIA1									lincRNA:chr2:148790300-148791373_F				NPL				HYAL2			NPL	HYAL2			NPL	HYAL2
UROS				SNX8	PPP2CA			SON				PPIA									lincRNA:chr2:152627254-152653328_F				SKP2				IARS			SKP2	IARS			SKP2	IARS
USP12				SOD3	TAF9			SOX11				PPIF									lincRNA:chr2:152627254-152653328_R				FARSB				IBA57			FARSB	IBA57			FARSB	IBA57
USP16				SOX11	GCKR			SP140				PPIH									lincRNA:chr2:165508379-165527004_F				RBPJ				ICAM1			RBPJ	ICAM1			RBPJ	ICAM1
VAPB				SOX2	lincRNA:chr6:79555431-79563106_F			SP3				PPM1B									lincRNA:chr2:177039979-177049079_F				CYP51A1				ICAM1			CYP51A1	ICAM1			CYP51A1	ICAM1
VPS35				SP2	MYO1C			SPG4				PPOX									lincRNA:chr2:178239229-178257375_R				PNPT1				ICMT			PNPT1	ICMT			PNPT1	ICMT
WFDC2				SPAG9	NUDCD2			SPN				PPP1CC									lincRNA:chr2:179278600-179283850_F				ELK1				ICOS			ELK1	ICOS			ELK1	ICOS
WNT7A				SPINK5	PRMT5			SPRY1				PPP1R11									lincRNA:chr2:181928255-181943030_R				PPAN				ID2			PPAN	ID2			PPAN	ID2
XPR1				SPTBN4	STAT6			SRPR				PPP2R5A									lincRNA:chr2:192029705-192099155_F				CDK5R1				ID2			CDK5R1	ID2			CDK5R1	ID2
YAF2				SSBP2	BX117289			SSB				PQBP1									lincRNA:chr2:198420155-198427205_R				ARHGEF10				IDH3A			ARHGEF10	IDH3A			ARHGEF10	IDH3A
YARS				STC1	ENST00000369044			STAR				PRAX-1									lincRNA:chr2:224475831-224587681_R				PTGR2				IER3			PTGR2	IER3			PTGR2	IER3
ZNF131				STIM1	GAS2L1			STAT4				PRC1									lincRNA:chr2:227032431-227055906_F				FDPSP2				IFNG			FDPSP2	IFNG			FDPSP2	IFNG
ZNF143				STK4	lincRNA:chr2:242823516-243020873_F			STAT6				PRDM4									lincRNA:chr2:227032431-227055906_R				SNHG15				IFRD2			SNHG15	IFRD2			SNHG15	IFRD2
ZNF145				STRIN	lincRNA:chr2:2838035-2842163_R			STK17B				PRG2									lincRNA:chr2:233436406-233452566_R				SPRYD7				IFT57			SPRYD7	IFT57			SPRYD7	IFT57
ZNF239				STX1A	LOC100131726			SYNJ1				PRKDC									lincRNA:chr2:242823516-243020873_F				NDFIP2				IFT57			NDFIP2	IFT57			NDFIP2	IFT57
ZNF259				SULT4A1	LOC440082			SYNJ2				PRO2463									lincRNA:chr2:27787696-27799196_R				RFC3				IGFBP4			RFC3	IGFBP4			RFC3	IGFBP4
ZNF275				SURF2	POFUT1			T cell receptor				PRP8									lincRNA:chr2:31118096-31127046_F				HNRNPL				IGSF3			HNRNPL	IGSF3			HNRNPL	IGSF3
ZNF278				SYCP2	SLC38A11			TAB2				PRSS22									lincRNA:chr2:42070496-42083971_F				NDUFAF2				IKBIP			NDUFAF2	IKBIP			NDUFAF2	IKBIP
ZNFN1A1				SYNGR4	AK098478			TAF2I				PSMA1									lincRNA:chr2:47043837-47085329_F				WNT6				IL10			WNT6	IL10			WNT6	IL10
ZP3A				T cell receptor	C9orf167			TAF2N				PSMA2									lincRNA:chr2:47054969-47085486_F				NTN1				IL12RB2			NTN1	IL12RB2			NTN1	IL12RB2
ZRF1				TACI	FBXO4			TAX1BP1				PSMC5									lincRNA:chr2:58747887-59288788_F				DUSP6				IL13			DUSP6	IL13			DUSP6	IL13
				TAF2K	GLOD5			TBCA				PSMD8									lincRNA:chr2:61157146-61167346_R				VARS				IL17A			VARS	IL17A			VARS	IL17A
				TAF3B2	HMGCS2			TBL1				PSME2									lincRNA:chr2:67313579-67516371_F				ENPP1				IL17D			ENPP1	IL17D			ENPP1	IL17D
				TBXA2R	KRTDAP			TCF-3				PSPH									lincRNA:chr2:70220511-70220975_R				HSPE1				IL17F			HSPE1	IL17F			HSPE1	IL17F
				TCEB2	lincRNA:chr3:106561753-106632109_R			TERF2				PTDSS1									lincRNA:chr2:8001249-8036724_R				CCND2				IL1A			CCND2	IL1A			CCND2	IL1A
				TCF17	MUSTN1			TES				PTER									lincRNA:chr20:37049483-37055090_F				DDIT4L				IL1R1			DDIT4L	IL1R1			DDIT4L	IL1R1
				TCF8	SPAG11B			TGFBR2				PTGER4									lincRNA:chr20:37075562-37079285_F				DOC2A				IL1R2			DOC2A	IL1R2			DOC2A	IL1R2
				TFNR	AKAP5			TIAM1				PTP4A1									lincRNA:chr20:56829544-56884069_F				SLC17A9				IL1R2			SLC17A9	IL1R2			SLC17A9	IL1R2
				TFR2	C11orf59			TIM44				PTPN22									lincRNA:chr21:21322604-21759979_F				PHKA1				IL1RL1			PHKA1	IL1RL1			PHKA1	IL1RL1
				TGM7	CX3CL1			TNFAIP1				PTPRE									lincRNA:chr21:21322604-21759979_R				TLCD1				IL2			TLCD1	IL2			TLCD1	IL2
				TH	DMRT1			TNFRSF10B				PTTG1IP									lincRNA:chr21:40218169-40220553_F				MTAP				IL22			MTAP	IL22			MTAP	IL22
				THRSP	ENST00000407585			TNFRSF6				PWP2H									lincRNA:chr21:44751672-44767697_R				CRIM1				IL23R			CRIM1	IL23R			CRIM1	IL23R
				TIEG2	GABRQ			TNFSF10				PXF									lincRNA:chr22:18404600-18411525_R				TUBGCP4				IL23R			TUBGCP4	IL23R			TUBGCP4	IL23R
				TIM23	lincRNA:chr18:33016877-33028102_R			TONDU				PYCS									lincRNA:chr22:18419450-18467273_R				RELT				IL26			RELT	IL26			RELT	IL26
				TITF1	lincRNA:chr18:53709361-53763512_F			TPD52L2				QPCT									lincRNA:chr22:27062589-27064293_F				KLHL17				IL2RA			KLHL17	IL2RA			KLHL17	IL2RA
				TK1	lincRNA:chr5:127341409-127344917_R			TPST2				QSCN6									lincRNA:chr22:27066108-27066654_R				SLC29A2				IL2RA			SLC29A2	IL2RA			SLC29A2	IL2RA
				TM4SF2	lincRNA:chrX:73164675-73232875_R			TPT1				RA410									lincRNA:chr22:31366170-31375378_F				MPP6				IL3			MPP6	IL3			MPP6	IL3
				TM4SF3	LOC149401			TREX1				RAB33B									lincRNA:chr3:106561753-106632109_R				UBQLN4				IL4			UBQLN4	IL4			UBQLN4	IL4
				TNFRSF1B	PTPRJ			TRIM14				RAB34									lincRNA:chr3:106959773-107004511_R				GLB1L2				IL4			GLB1L2	IL4			GLB1L2	IL4
				TNFSF7	ANXA9			TRIP11				RAB3-GAP150									lincRNA:chr3:128580365-128584283_R				STXBP1				IL4I1			STXBP1	IL4I1			STXBP1	IL4I1
				TNRC1	CTSF			TUBA1				RAB5A									lincRNA:chr3:129602510-129611708_F				ZNF579				IL5			ZNF579	IL5			ZNF579	IL5
				TNRC3	DB028998			TXNL2				RAD1									lincRNA:chr3:129602510-129611708_R				NDUFAF2				IL9			NDUFAF2	IL9			NDUFAF2	IL9
				TRHDE	DNAJA3			TXNRD1				RAGA									lincRNA:chr3:131086935-131098735_F				DUSP5				ILF2			DUSP5	ILF2			DUSP5	ILF2
				TRIM15	EIF3E			UBA2				RAI									lincRNA:chr3:13729409-13734274_R				HK1				IMMP1L			HK1	IMMP1L			HK1	IMMP1L
				TRIM33	GMEB1			UBAP				RALA									lincRNA:chr3:156470851-156534851_R				KIF3B				IMP4			KIF3B	IMP4			KIF3B	IMP4
				TRIP10	lincRNA:chr2:70220511-70220975_R			UBE1				RALY									lincRNA:chr3:156470851-156534851_R				ERN1				IMPAD1			ERN1	IMPAD1			ERN1	IMPAD1
				TRIP7	lincRNA:chr8:94968549-94974474_F			UBE1L				RAMP									lincRNA:chr3:156800749-156840791_R				SLC25A25				IMPAD1			SLC25A25	IMPAD1			SLC25A25	IMPAD1
				TRN2	MGLL			UBE2A				RAP1									lincRNA:chr3:15905646-15918671_F				CXCL11				IMPDH2			CXCL11	IMPDH2			CXCL11	IMPDH2
				TSSC1	MPL			UBE2D2				RAP1A									lincRNA:chr3:15905646-15918671_R				TMEM54				ING5			TMEM54	ING5			TMEM54	ING5
				TU3A	PLIN3			UBE2I				RB1									lincRNA:chr3:162445031-162502906_F				BMP8B				INO80B-WBP1///INO80B			BMP8B	INO80B-WBP1///INO80B			BMP8B	INO80B-WBP1///INO80B
				U5-116KD	SP3			UBE2V2				RBAK									lincRNA:chr3:16724921-16736321_F				MBL1P				INPP4B			MBL1P	INPP4B			MBL1P	INPP4B
				UBD	SYPL1			UBL1				RBM7									lincRNA:chr3:193723244-193788759_F				PFDN6				INPP5F			PFDN6	INPP5F			PFDN6	INPP5F
				UBE1	TCEAL8			UBL5				RBSK									lincRNA:chr3:195418384-195419180_F				CCND3				INPP5F			CCND3	INPP5F			CCND3	INPP5F
				UBE2A	UTP14A			UGTREL7				RENBP									lincRNA:chr3:37864071-37876621_R				NDST1				INS-IGF2///IGF2			NDST1	INS-IGF2///IGF2			NDST1	INS-IGF2///IGF2
				UCHL3	C6orf48			UMP-CMPK				RFX3									lincRNA:chr3:42119446-42125071_F				CPSF2				INSM1			CPSF2	INSM1			CPSF2	INSM1
				UMPK	FKBP9			UREB1				RFXANK									lincRNA:chr3:45595021-45600271_R				CIART				IPO4			CIART	IPO4			CIART	IPO4
				UQCRFS1	HNRNPU			UROD				RHBG									lincRNA:chr4:103339773-103340950_F				STT3A				IPO5			STT3A	IPO5			STT3A	IPO5
				UROS	KRTAP19-6			USP15				RHEB2									lincRNA:chr4:108752833-108754183_F				HES6				IPO7			HES6	IPO7			HES6	IPO7
				USP12	LAMC1			USP9Y				RIPK1									lincRNA:chr4:109595976-109603001_R				LRFN4				IQCG			LRFN4	IQCG			LRFN4	IQCG
				USP16	lincRNA:chr12:76316708-76327283_R			UVRAG				RNF2									lincRNA:chr4:114757926-114773251_R				ENAH				IQCG			ENAH	IQCG			ENAH	IQCG
				USP20	lincRNA:chr13:63629474-63649324_R			VASP				RNF26									lincRNA:chr4:13067152-13347902_F				AHSA1				IRF4			AHSA1	IRF4			AHSA1	IRF4
				USP9X	lincRNA:chr22:27066108-27066654_R			VPS26				RNF9									lincRNA:chr4:16239127-16289577_F				TRIP6				IRF4			TRIP6	IRF4			TRIP6	IRF4
				UXT	LOC100128460			VR1				ROK1									lincRNA:chr4:16261632-16262082_F				ADCY9				IRF8			ADCY9	IRF8			ADCY9	IRF8
				VAMP2	NOTCH2NL			WASPIP				RPC									lincRNA:chr4:16261632-16262082_R				MRPL17				ISOC2			MRPL17	ISOC2			MRPL17	ISOC2
				VIL1	OTUD7A			WBSCR5				RPC32									lincRNA:chr4:53578624-53580302_R				ATP11A				ITGB1BP2			ATP11A	ITGB1BP2			ATP11A	ITGB1BP2
				VILL	PDE10A			WDR9				RPC62									lincRNA:chr4:53579005-53580304_R				RRP9				ITPRIPL2			RRP9	ITPRIPL2			RRP9	ITPRIPL2
				VTN	RRAS2			WWP2				RPGRIP1									lincRNA:chr4:53612025-53617807_R				RILPL1				ITPRIPL2			RILPL1	ITPRIPL2			RILPL1	ITPRIPL2
				WFDC2	SULT6B1			XB51				RPL27A									lincRNA:chr4:68576155-68595930_R				SLIRP				JDP2			SLIRP	JDP2			SLIRP	JDP2
				WISP1	EFNA2			YARS				RPL3									lincRNA:chr4:82163426-82197376_F				EBNA1BP2				JMJD4			EBNA1BP2	JMJD4			EBNA1BP2	JMJD4
				WNT7A	ENST00000378305			YES1				RPL7A									lincRNA:chr4:84135426-84176451_R				C8orf33				JMJD4			C8orf33	JMJD4			C8orf33	JMJD4
				xp32	lincRNA:chr2:67601596-67621796_R			YWHAZ				RPL9									lincRNA:chr4:89637527-89646627_R				PGD				KARS			PGD	KARS			PGD	KARS
				XPR1	NPY2R			ZFP95				RPP30									lincRNA:chr4:93183648-93198453_R				CCL20				KATNBL1			CCL20	KATNBL1			CCL20	KATNBL1
				XT3	PABPC1L			ZNF189				RPS11									lincRNA:chr5:102091017-102174293_F				ZFAS1				KBTBD8			ZFAS1	KBTBD8			ZFAS1	KBTBD8
				YAF2	POLR3E			ZNF20				RPS15									lincRNA:chr5:120989726-121088801_F				NUP93				KCNK5			NUP93	KCNK5			NUP93	KCNK5
				YKT6	RPUSD4			ZNF204				RPS15A									lincRNA:chr5:127341409-127344917_R				EIF4G1				KCNN4			EIF4G1	KCNN4			EIF4G1	KCNN4
				ZASP	RTEL1			ZNF259				RPS28									lincRNA:chr5:133837051-133848051_F				LIG3				KCNQ5			LIG3	KCNQ5			LIG3	KCNQ5
				ZFD25	SACS			ZWINT				RRM1									lincRNA:chr5:141839041-141871766_R				ABHD11				KDELR2			ABHD11	KDELR2			ABHD11	KDELR2
				ZNF143	BEST1			ZYG				RRM2									lincRNA:chr5:148229632-148269232_R				DMC1				KDM4D			DMC1	KDM4D			DMC1	KDM4D
				ZNF145	C1QTNF3							RRP40									lincRNA:chr5:150321437-150322233_R				IL23R				KEAP1			IL23R	KEAP1			IL23R	KEAP1
				ZNF148	CCDC85B							RSHL1									lincRNA:chr5:18484318-18746268_R				MPV17L2				KHSRP			MPV17L2	KHSRP			MPV17L2	KHSRP
				ZNF161	CHRNA5							RTVP1									lincRNA:chr5:38812193-38818618_R				NFIX				KIAA0101			NFIX	KIAA0101			NFIX	KIAA0101
				ZNF189	CK300181							SC4MOL									lincRNA:chr5:42985502-42991219_R				SHB				KIAA0391///PSMA6			SHB	KIAA0391///PSMA6			SHB	KIAA0391///PSMA6
				ZNF239	DGAT1							SCA7									lincRNA:chr5:43066468-43084668_R				SLC30A3				KIF3B			SLC30A3	KIF3B			SLC30A3	KIF3B
				ZNF24	KDELC1							SCAMP3									lincRNA:chr5:60702740-60703962_R				ANKRD33B				KIF3B			ANKRD33B	KIF3B			ANKRD33B	KIF3B
				ZNF255	lincRNA:chr2:232366756-232372381_R							SCNN1G									lincRNA:chr5:67089045-67100809_F				PUS7				KIF9			PUS7	KIF9			PUS7	KIF9
				ZNF259	lincRNA:chr6:167650999-167651886_F							SCO1									lincRNA:chr5:71866974-71867570_R				METTL15				KLC1			METTL15	KLC1			METTL15	KLC1
				ZNF275	lincRNA:chr6:30262632-30263974_F							SCYA2									lincRNA:chr5:77290085-77290467_F				IL21				KLC2			IL21	KLC2			IL21	KLC2
				ZNF35	METTL13							SCYA24									lincRNA:chr5:93988844-94003469_F				CD276				KLHL11			CD276	KLHL11			CD276	KLHL11
				ZRF1	MMGT1							SDCBP									lincRNA:chr5:94794194-94799319_R				CTNNA1				KLHL7			CTNNA1	KLHL7			CTNNA1	KLHL7
					NOX4							SDF2									lincRNA:chr6:106935857-106946432_R				C17orf51				KNSTRN			C17orf51	KNSTRN			C17orf51	KNSTRN
					PCDHB11							SDHA									lincRNA:chr6:111597396-111599952_F				LMNA				KPNA2			LMNA	KPNA2			LMNA	KPNA2
					PTH2R							SEC22L1									lincRNA:chr6:140889232-140902332_R				HMBS				KPNA2			HMBS	KPNA2			HMBS	KPNA2
					SP100							SEC61B									lincRNA:chr6:167317185-167318323_F				ANKS6				KPNB1			ANKS6	KPNB1			ANKS6	KPNB1
					CBR3							SEI1									lincRNA:chr6:22181638-22194615_R				LMF1				KPNB1			LMF1	KPNB1			LMF1	KPNB1
					FGF1							SEL1L									lincRNA:chr6:30260123-30262335_R				RNPEP				KRI1			RNPEP	KRI1			RNPEP	KRI1
					FGF21							SEMA4F									lincRNA:chr6:30277570-30278228_R				PDAP1				L2HGDH			PDAP1	L2HGDH			PDAP1	L2HGDH
					GRM1							SENP2									lincRNA:chr6:3897476-3911792_R				ACOT4				LACTB			ACOT4	LACTB			ACOT4	LACTB
					lincRNA:chr10:112668410-112678035_R							SERF1A									lincRNA:chr6:3999676-4018612_R				PGAM1P4				LACTB2			PGAM1P4	LACTB2			PGAM1P4	LACTB2
					lincRNA:chr2:198420155-198427205_R							SERPINA2									lincRNA:chr6:42725472-42759772_R				DDX56				LAG3			DDX56	LAG3			DDX56	LAG3
					LOC729412							SERPING1									lincRNA:chr6:43815372-43856747_R				FZD5				LAMA2			FZD5	LAMA2			FZD5	LAMA2
					MPPED2							SFRS5									lincRNA:chr6:86386083-86388435_R				SLC31A1				LAMTOR5			SLC31A1	LAMTOR5			SLC31A1	LAMTOR5
					MYNN							SFTPD									lincRNA:chr6:86387046-86387917_F				LETM1				LAP3			LETM1	LAP3			LETM1	LAP3
					NAT8							SH3BGRL									lincRNA:chr6:86387519-86388438_R				FARSB				LAPTM4B			FARSB	LAPTM4B			FARSB	LAPTM4B
					OR5AC2							SH3GLB1									lincRNA:chr6:95250854-95263604_R				PAICS				LAPTM4B			PAICS	LAPTM4B			PAICS	LAPTM4B
					PLCD4							SIAH1									lincRNA:chr7:112756783-112757127_R				SLC1A5				LAPTM4B			SLC1A5	LAPTM4B			SLC1A5	LAPTM4B
					RBAK							SIRT5									lincRNA:chr7:129402906-129404706_R				POLR3K				LARP1			POLR3K	LARP1			POLR3K	LARP1
					SCML4							SKB1									lincRNA:chr7:130793390-130794101_F				IDO1				LARP1			IDO1	LARP1			IDO1	LARP1
					VAT1L							SKI									lincRNA:chr7:151825992-151831517_F				PCDH12				LARP1B			PCDH12	LARP1B			PCDH12	LARP1B
					ANXA2							SKIL									lincRNA:chr7:22900563-22901021_F				GAFA3				LARP4			GAFA3	LARP4			GAFA3	LARP4
					APLN							SLC12A6									lincRNA:chr7:25978475-25989975_F				SRP68				LARP4			SRP68	LARP4			SRP68	LARP4
					APOC1							SLC16A3									lincRNA:chr7:26438338-26538594_F				YBX1				LARP4			YBX1	LARP4			YBX1	LARP4
					DNHD1							SLC2A3									lincRNA:chr7:26534756-26537010_F				HNRNPL				LARP4			HNRNPL	LARP4			HNRNPL	LARP4
					EGOT							SLC31A2									lincRNA:chr7:29585850-29601745_R				SLC26A1				LAYN			SLC26A1	LAYN			SLC26A1	LAYN
					ERMN							SLC34A1									lincRNA:chr7:30430500-30443671_R				VDR				LETM1			VDR	LETM1			VDR	LETM1
					FAM154A							SLC35A3									lincRNA:chr7:30439125-30454050_F				CXCL9				LHFP			CXCL9	LHFP			CXCL9	LHFP
					KCNJ6							SLC6A12									lincRNA:chr7:30589191-30589862_R				WNK2				LIF			WNK2	LIF			WNK2	LIF
					lincRNA:chr15:25264230-25266363_F							SMARCC1									lincRNA:chr7:30601413-30603609_R				LRRC20				LIG3			LRRC20	LIG3			LRRC20	LIG3
					lincRNA:chr5:77290085-77290467_F							SMN1									lincRNA:chr7:33664500-33886275_F				NAMPT				LIN7C			NAMPT	LIN7C			NAMPT	LIN7C
					NKX6-1							SNAP91									lincRNA:chr7:63922340-63962340_R				LKAAEAR1				LINC00560			LKAAEAR1	LINC00560			LKAAEAR1	LINC00560
					TCP1							SNC73									lincRNA:chr7:64059890-64075815_F				LOC100507140				LINC00621			LOC100507140	LINC00621			LOC100507140	LINC00621
					AGAP3							SNX6									lincRNA:chr7:77313177-77314625_F				FGFRL1				LINC00663			FGFRL1	LINC00663			FGFRL1	LINC00663
					AKT3							SNX8									lincRNA:chr8:115299924-115318049_F				NLN				LINC01104			NLN	LINC01104			NLN	LINC01104
					AP4M1							SOAT1									lincRNA:chr8:128302061-128494384_R				UTP11				LMNA			UTP11	LMNA			UTP11	LMNA
					EPB41L1							SOX11									lincRNA:chr8:128807043-128820943_R				PSMB5				LMNB2			PSMB5	LMNB2			PSMB5	LMNB2
					FLJ39080							SOX3									lincRNA:chr8:129082378-129113500_R				SOX3				LOC100127940			SOX3	LOC100127940			SOX3	LOC100127940
					HTR1D							SPEC1									lincRNA:chr8:129092514-129095081_F				DNPEP				LOC100131262			DNPEP	LOC100131262			DNPEP	LOC100131262
					IRF3							SPG4									lincRNA:chr8:129108762-129113497_R				TMEM17				LOC100506538///NDUFAF6			TMEM17	LOC100506538///NDUFAF6			TMEM17	LOC100506538///NDUFAF6
					KCNU1							SPINT2									lincRNA:chr8:129108840-129113465_R				SCUBE3				LOC100507577///LONP2			SCUBE3	LOC100507577///LONP2			SCUBE3	LOC100507577///LONP2
					KIAA1688							SPOCK									lincRNA:chr8:131607559-131667944_R				SPOUT1				LOC100507855///AK4			SPOUT1	LOC100507855///AK4			SPOUT1	LOC100507855///AK4
					lincRNA:chr10:6628185-6628875_F							SPON2									lincRNA:chr8:145986196-145991421_R				NOLC1				LOC100996792///MAP2K3			NOLC1	LOC100996792///MAP2K3			NOLC1	LOC100996792///MAP2K3
					lincRNA:chr4:74375927-74399845_R							SPTAN1									lincRNA:chr8:16113839-16424929_R				TGFBR3L				LOC100996792///MAP2K3			TGFBR3L	LOC100996792///MAP2K3			TGFBR3L	LOC100996792///MAP2K3
					lincRNA:chr7:226042-232442_F							SPTBN5									lincRNA:chr8:37188263-37189441_F				SPRY4				LOC101060817///GCSH			SPRY4	LOC101060817///GCSH			SPRY4	LOC101060817///GCSH
					LOC100131519							SRF									lincRNA:chr8:37258592-37350868_R				HOPX				LOC101926963			HOPX	LOC101926963			HOPX	LOC101926963
					LOC100132663							SRP54									lincRNA:chr8:42980727-42986843_R				CCND1				LOC101927137///CCT3			CCND1	LOC101927137///CCT3			CCND1	LOC101927137///CCT3
					NHLRC2							SRP72									lincRNA:chr8:49334747-49345797_R				SYNGR2				LOC101927137///SCLT1			SYNGR2	LOC101927137///SCLT1			SYNGR2	LOC101927137///SCLT1
					PKMYT1							SS18									lincRNA:chr8:582466-583006_R				SRM				LOC101927841			SRM	LOC101927841			SRM	LOC101927841
					PRKCD							SSR2									lincRNA:chr8:67833876-67837755_R				PSMD3				LOC101928100			PSMD3	LOC101928100			PSMD3	LOC101928100
					SGSH							SSR4									lincRNA:chr8:94968549-94974474_F				NFIX				LOC101928173			NFIX	LOC101928173			NFIX	LOC101928173
					SMAD3							STK12									lincRNA:chr8:96743021-96861105_R				ARL10				LOC101928195///LOC100996643///MTHFD1L			ARL10	LOC101928195///LOC100996643///MTHFD1L			ARL10	LOC101928195///LOC100996643///MTHFD1L
					ZNF568							STK17A									lincRNA:chr9:108755676-109261844_F				ATP11A				LOC101928195///LOC100996643///MTHFD1L			ATP11A	LOC101928195///LOC100996643///MTHFD1L			ATP11A	LOC101928195///LOC100996643///MTHFD1L
					C7orf58							STK2									lincRNA:chr9:119176804-119184004_R				XRCC6P5				LOC101928615///FNDC3B			XRCC6P5	LOC101928615///FNDC3B			XRCC6P5	LOC101928615///FNDC3B
					CLASP2							STK9									lincRNA:chr9:132099201-132104322_F				STIP1				LOC101928623///HARS			STIP1	LOC101928623///HARS			STIP1	LOC101928623///HARS
					FTO							STMN1									lincRNA:chr9:132251378-132267359_F				DDIT4				LOC101928634///SENP3-EIF4A1///SNORD10///SNORA48///SNORA67///EIF4A1			DDIT4	LOC101928634///SENP3-EIF4A1///SNORD10///SNORA48///SNORA67///EIF4A1			DDIT4	LOC101928634///SENP3-EIF4A1///SNORD10///SNORA48///SNORA67///EIF4A1
					FUBP1							STX1A									lincRNA:chr9:6047380-6066714_F				NOCT				LOC101928634///SENP3-EIF4A1///SNORD10///SNORA48///SNORA67///EIF4A1			NOCT	LOC101928634///SENP3-EIF4A1///SNORD10///SNORA48///SNORA67///EIF4A1			NOCT	LOC101928634///SENP3-EIF4A1///SNORD10///SNORA48///SNORA67///EIF4A1
					GPR78							STXBP3									lincRNA:chrX:106895444-106901544_R				SLC25A10				LOC101928635///ALDH1A2			SLC25A10	LOC101928635///ALDH1A2			SLC25A10	LOC101928635///ALDH1A2
					INPP5E							SUV39H1									lincRNA:chrX:112733219-112749894_R				HIST4H4				LOC101928847			HIST4H4	LOC101928847			HIST4H4	LOC101928847
					lincRNA:chr11:119367740-119385090_R							SYNJ2									lincRNA:chrX:130647144-130658480_R				MCOLN2				LOC101928879///ZNF250///COMMD5			MCOLN2	LOC101928879///ZNF250///COMMD5			MCOLN2	LOC101928879///ZNF250///COMMD5
					lincRNA:chr2:105421343-105428293_F							TAB2									lincRNA:chrX:45369728-45489447_F				HNRNPKP3				LOC101928927///SNORA9///SNHG15			HNRNPKP3	LOC101928927///SNORA9///SNHG15			HNRNPKP3	LOC101928927///SNORA9///SNHG15
					LOC100129550							TAF1B									lincRNA:chrX:56807400-56832200_F				PFDN2				LOC101929368///FKBP1A			PFDN2	LOC101929368///FKBP1A			PFDN2	LOC101929368///FKBP1A
					MANEA							TAF2G									lincRNA:chrX:73164163-73218675_F				NUDT10				LOC101929378			NUDT10	LOC101929378			NUDT10	LOC101929378
					MAPKAP1							TAF2S									lincRNA:chrX:7922607-7924183_F				RRP12				LOC102724587			RRP12	LOC102724587			RRP12	LOC102724587
					MRPL19							TARDBP									LMO2				HOXB9				LOC285812			HOXB9	LOC285812			HOXB9	LOC285812
					PEG10							TBL1									LMOD1				MCM2				LOC401312			MCM2	LOC401312			MCM2	LOC401312
					ROR1							TBX2									LMOD1				MORF4L2				LOC729680			MORF4L2	LOC729680			MORF4L2	LOC729680
					SPA17							TCEB3									LNP1				TMEM109				LONP1			TMEM109	LONP1			TMEM109	LONP1
					TERF1							TCF4									LOC100127919				IMMP2L				LRFN4			IMMP2L	LRFN4			IMMP2L	LRFN4
					TERT							TCF6L1									LOC100128007				PLEKHA7				LRP8			PLEKHA7	LRP8			PLEKHA7	LRP8
					ZNF124							TDG									LOC100128105				PPP1CB				LRPPRC			PPP1CB	LRPPRC			PPP1CB	LRPPRC
					C22orf13							TEGT									LOC100128130				MCRIP2				LRRC59			MCRIP2	LRRC59			MCRIP2	LRRC59
					COL8A1							TERF2									LOC100128164				DPYSL4				LRRC8B			DPYSL4	LRRC8B			DPYSL4	LRRC8B
					CYP7A1							TFNR									LOC100128239				SLC39A3				LSM2			SLC39A3	LSM2			SLC39A3	LSM2
					FAM98B							THE1									LOC100128460				MGC34796				LSM5			MGC34796	LSM5			MGC34796	LSM5
					FLJ37638							TIAM2									LOC100128613				C20orf27				LTA			C20orf27	LTA			C20orf27	LTA
					KHNYN							TIM17									LOC100128851				LRRC75A-AS1				LTV1			LRRC75A-AS1	LTV1			LRRC75A-AS1	LTV1
					KIR2DS4							TIM44									LOC100128988				PDCD2L				LYAR			PDCD2L	LYAR			PDCD2L	LYAR
					NP103607							TINAG									LOC100129089				TNS1				LYPLA1			TNS1	LYPLA1			TNS1	LYPLA1
					RPH3A							TLOC1									LOC100129112				DVL1				LYPLA1			DVL1	LYPLA1			DVL1	LYPLA1
					RPL7							TM7SF2									LOC100129194				LOC100129406				MAD2L1			LOC100129406	MAD2L1			LOC100129406	MAD2L1
					SLC24A2							TM9SF2									LOC100129396				DDR1				MAFG-AS1			DDR1	MAFG-AS1			DDR1	MAFG-AS1
					SLC4A5							TMEM1									LOC100129399				SPRYD7				MAGOHB			SPRYD7	MAGOHB			SPRYD7	MAGOHB
					SPTBN2							TMPO									LOC100129550				PARVB				MAGOHB///MAGOH			PARVB	MAGOHB///MAGOH			PARVB	MAGOHB///MAGOH
					STIM1							TMPRSS4									LOC100129702				IGF2				MAGOHB///MAGOH			IGF2	MAGOHB///MAGOH			IGF2	MAGOHB///MAGOH
					TNNI1							TNF									LOC100129785				ADORA2B				MAK16			ADORA2B	MAK16			ADORA2B	MAK16
					TRAM1							TNFRSF10B									LOC100130179				ITPKA				MALSU1			ITPKA	MALSU1			ITPKA	MALSU1
					ZNF185							TNFRSF1A									LOC100130314				CHID1				MALSU1			CHID1	MALSU1			CHID1	MALSU1
					C11orf54							TNNC1									LOC100130429				CIAO1				MANF			CIAO1	MANF			CIAO1	MANF
					C19orf12							TOMM70A									LOC100130506				CDC45				MAOA			CDC45	MAOA			CDC45	MAOA
					DCLK2							TP53BPL									LOC100130533				CEBPB				MAOA			CEBPB	MAOA			CEBPB	MAOA
					FAM193A							TPD52L2									LOC100130932				MET				MAOA			MET	MAOA			MET	MAOA
					FAM46A							TPM4									LOC100130950				TERT				MAP3K8			TERT	MAP3K8			TERT	MAP3K8
					HSPA1A							TPP2									LOC100131053				YWHAE				MAP9			YWHAE	MAP9			YWHAE	MAP9
					KLHL34							TRAF1									LOC100131639				BYSL				MAPK13			BYSL	MAPK13			BYSL	MAPK13
					lincRNA:chr22:31366170-31375378_F							TRAM									LOC100131669				NEURL1				MAPK13			NEURL1	MAPK13			NEURL1	MAPK13
					lincRNA:chr7:77313177-77314625_F							TRB@									LOC100131746				ALDH1B1				MAPK6			ALDH1B1	MAPK6			ALDH1B1	MAPK6
					NFX1							TRIM									LOC100131836				ANKRD18DP				MAPKAPK3			ANKRD18DP	MAPKAPK3			ANKRD18DP	MAPKAPK3
					USP10							TRIP15									LOC100131894				HNRNPL				MAPKAPK3			HNRNPL	MAPKAPK3			HNRNPL	MAPKAPK3
					APTX							TRPC7									LOC100131998				FEN1				MAPKAPK5			FEN1	MAPKAPK5			FEN1	MAPKAPK5
					C2orf65							TSGA13									LOC100132247				BEGAIN				MAT2A			BEGAIN	MAT2A			BEGAIN	MAT2A
					CCDC54							TTC1									LOC100132495				CYFIP1				MATK			CYFIP1	MATK			CYFIP1	MATK
					COQ9							TTC3									LOC100132614				GTF2H4				MATR3			GTF2H4	MATR3			GTF2H4	MATR3
					ENST00000399824							TTN									LOC100132663				CCDC86				MB21D1			CCDC86	MB21D1			CCDC86	MB21D1
					IKZF5							TTYH1									LOC100132913				CHST10				MBD3			CHST10	MBD3			CHST10	MBD3
					lincRNA:chr3:15905646-15918671_F							TUBA1									LOC100133224				MRTO4				MBOAT7			MRTO4	MBOAT7			MRTO4	MBOAT7
					lincRNA:chr9:132099201-132104322_F							TUBB2									LOC100133655				NUDC				MCM10			NUDC	MCM10			NUDC	MCM10
					LOC729187							TUSP									LOC100133737				THOP1				MCM10			THOP1	MCM10			THOP1	MCM10
					MDM2							UACA									LOC100240735				MCUR1				MCM10			MCUR1	MCM10			MCUR1	MCM10
					OGDHL							UBA2									LOC100288900				ASGR1				MCM2			ASGR1	MCM2			ASGR1	MCM2
					RAB27B							UBAP									LOC283038				LOC644189				MCM4			LOC644189	MCM4			LOC644189	MCM4
					RIOK2							UBC									LOC283214				CDCA7L				MCM4			CDCA7L	MCM4			CDCA7L	MCM4
					RPL10							UBE1C									LOC283585				GRPEL1				MCM4			GRPEL1	MCM4			GRPEL1	MCM4
					SOCS4							UBE2D1									LOC283788				ELL2				MCM5			ELL2	MCM5			ELL2	MCM5
					ZBTB4							UBE2V2									LOC284939				ABCF2				MCM5			ABCF2	MCM5			ABCF2	MCM5
					ZNF75A							UCHL3									LOC284950				GART				MCM6			GART	MCM6			GART	MCM6
					CREB3L2							UREB1									LOC285762				AGAP3				MCM7			AGAP3	MCM7			AGAP3	MCM7
					DNAJC10							USP1									LOC286126				PINX1				MCM7			PINX1	MCM7			PINX1	MCM7
					EMR1							USP15									LOC339674				FOXRED1				MCMBP			FOXRED1	MCMBP			FOXRED1	MCMBP
					GNB5							USP16									LOC340090				RASSF8-AS1				MCRIP2			RASSF8-AS1	MCRIP2			RASSF8-AS1	MCRIP2
					HPS3							USP25									LOC348751				ENG				MCRIP2			ENG	MCRIP2			ENG	MCRIP2
					LAG3							VAMP3									LOC374443				PPP1R14B				MCTS1			PPP1R14B	MCTS1			PPP1R14B	MCTS1
					LGALS3							VAMP5									LOC388271				TIMM50				MCUR1			TIMM50	MCUR1			TIMM50	MCUR1
					lincRNA:chr18:56653770-56661795_R							VAMP8									LOC390998				PPAT				MDFIC			PPAT	MDFIC			PPAT	MDFIC
					LOC100128988							VASP									LOC400084				SCCPDH				MDH2			SCCPDH	MDH2			SCCPDH	MDH2
					LOC100129399							VAV3									LOC401021				ARNTL2				MDM2			ARNTL2	MDM2			ARNTL2	MDM2
					ME3							VDAC3									LOC440104				ACACA				ME2			ACACA	ME2			ACACA	ME2
					PDE10A							VEGF									LOC441052				AFG3L2				MED27			AFG3L2	MED27			AFG3L2	MED27
					PITRM1							VPS41									LOC644717				CCDC71L				MED8			CCDC71L	MED8			CCDC71L	MED8
					RAB11FIP1							VR1									LOC645188				CAMK1G				METAP2			CAMK1G	METAP2			CAMK1G	METAP2
					RNF17							VTN									LOC645321				SHB				METAP2			SHB	METAP2			SHB	METAP2
					TCF25							WDR4									LOC646048				TNFRSF21				METAP2			TNFRSF21	METAP2			TNFRSF21	METAP2
					TP53							WDR6									LOC646049				SSTR3				METTL13			SSTR3	METTL13			SSTR3	METTL13
					UQCRC2							WIG1									LOC646471				TAC1				METTL21A			TAC1	METTL21A			TAC1	METTL21A
					WIPI2							WRN									LOC646627				EMG1				METTL2A///METTL2B			EMG1	METTL2A///METTL2B			EMG1	METTL2A///METTL2B
					ABTB1							WWP2									LOC646870				IL36RN				METTL2A///METTL2B			IL36RN	METTL2A///METTL2B			IL36RN	METTL2A///METTL2B
					BEND4							XPNPEPL									LOC646993				TMEM145				METTL5			TMEM145	METTL5			TMEM145	METTL5
					ENST00000370707							XPR1									LOC728411				P2RX5				MFAP3			P2RX5	MFAP3			P2RX5	MFAP3
					ENST00000407635							XRCC5									LOC728411				PRPS1				MFN2			PRPS1	MFN2			PRPS1	MFN2
					HEATR1							YAF2									LOC728836				EVPLL				MFSD2A			EVPLL	MFSD2A			EVPLL	MFSD2A
					KDELR1							YME1L1									LOC729009				YWHAE				MICAL3			YWHAE	MICAL3			YWHAE	MICAL3
					LOC100131639							YWHAE									LOC729046				MEX3A				MIF			MEX3A	MIF			MEX3A	MIF
					LOC400622							YWHAZ									LOC729088				ALKBH2				MINA			ALKBH2	MINA			ALKBH2	MINA
					LOC552889							ZFP36									LOC729187				TRMT1				MINA			TRMT1	MINA			TRMT1	MINA
					MED4							ZFR									LOC729860				SLC25A37				MIPEP			SLC25A37	MIPEP			SLC25A37	MIPEP
					PKDREJ							ZNF133									LOC729879				LOC100129034				MIR1236///NELFE			LOC100129034	MIR1236///NELFE			LOC100129034	MIR1236///NELFE
					SLC10A4							ZNF148									LOC730109				RPUSD3				MIR1292///SNORD110///SNORD86///SNORD57///NOP56			RPUSD3	MIR1292///SNORD110///SNORD86///SNORD57///NOP56			RPUSD3	MIR1292///SNORD110///SNORD86///SNORD57///NOP56
					TNRC18							ZNF20									LOC730144				ICAM5				MIR155///MIR155HG			ICAM5	MIR155///MIR155HG			ICAM5	MIR155///MIR155HG
					ZMAT1							ZNF200									LOC730159				FUOM				MIR17HG///MIR92A1///MIR20A///MIR19B1///MIR19A///MIR18A///MIR17			FUOM	MIR17HG///MIR92A1///MIR20A///MIR19B1///MIR19A///MIR18A///MIR17			FUOM	MIR17HG///MIR92A1///MIR20A///MIR19B1///MIR19A///MIR18A///MIR17
					ZMAT3							ZNF24									LOC730495				ATAD3B				MIR3658///UCK2			ATAD3B	MIR3658///UCK2			ATAD3B	MIR3658///UCK2
					ARHGEF7							ZNF259									LOC732275				TLN2				MIR3934///UQCC2			TLN2	MIR3934///UQCC2			TLN2	MIR3934///UQCC2
					CMPK1							ZNF262									LOC732435				MTMR4				MIR4467///LRWD1			MTMR4	MIR4467///LRWD1			MTMR4	MIR4467///LRWD1
					CXorf61							ZNF267									LOC90246				PLAC1				MIR4745///PTBP1			PLAC1	MIR4745///PTBP1			PLAC1	MIR4745///PTBP1
					DB028998							ZNF275									LOC93432				SLC9A5				MIR4745///PTBP1			SLC9A5	MIR4745///PTBP1			SLC9A5	MIR4745///PTBP1
					ENST00000382550							ZNF43									LPHN3				NOLC1				MIR4745///PTBP1			NOLC1	MIR4745///PTBP1			NOLC1	MIR4745///PTBP1
					GUCA1A							ZYG									LPPR5				FAM57A				MIR6132///ST7-OT3///ST7			FAM57A	MIR6132///ST7-OT3///ST7			FAM57A	MIR6132///ST7-OT3///ST7
					HPS4																LRAT				GINS2				MIR664B///SNORA56///DKC1			GINS2	MIR664B///SNORA56///DKC1			GINS2	MIR664B///SNORA56///DKC1
					IFIH1																LRDD				MTHFD2				MIR664B///SNORA56///DKC1			MTHFD2	MIR664B///SNORA56///DKC1			MTHFD2	MIR664B///SNORA56///DKC1
					lincRNA:chr2:58747887-59288788_F																LRRC30				YWHAEP1				MIR664B///SNORA56///DKC1			YWHAEP1	MIR664B///SNORA56///DKC1			YWHAEP1	MIR664B///SNORA56///DKC1
					lincRNA:chr3:71969335-71990535_R																LRRC36				TMEM52				MIR6727///CPSF3L			TMEM52	MIR6727///CPSF3L			TMEM52	MIR6727///CPSF3L
					lincRNA:chr8:145986196-145991421_R																LRRC38				UPP1				MIR6733///EBNA1BP2			UPP1	MIR6733///EBNA1BP2			UPP1	MIR6733///EBNA1BP2
					LOC100131894																LRRC6				GTPBP3				MIR6741///PYCR2			GTPBP3	MIR6741///PYCR2			GTPBP3	MIR6741///PYCR2
					NUDT21																LRRC8C				DPP3				MIR6741///PYCR2			DPP3	MIR6741///PYCR2			DPP3	MIR6741///PYCR2
					PKP2																LSM7				GART				MIR6758///MARS			GART	MIR6758///MARS			GART	MIR6758///MARS
					POLR2C																LYPLA1				GLRX2				MIR6758///MARS			GLRX2	MIR6758///MARS			GLRX2	MIR6758///MARS
					RBL1																LYZL4				EMP1				MIR6778///SHMT1			EMP1	MIR6778///SHMT1			EMP1	MIR6778///SHMT1
					SMAD4																MAGEE1				SRP68				MIR6836///SNX8			SRP68	MIR6836///SNX8			SRP68	MIR6836///SNX8
					SRRT																MAL				TBC1D12				MIR6836///SNX8			TBC1D12	MIR6836///SNX8			TBC1D12	MIR6836///SNX8
																					MAML1				CBX6				MIR7110///PDIA5			CBX6	MIR7110///PDIA5			CBX6	MIR7110///PDIA5
																					MAN2B1				NTMT1				MIR7112///BOP1			NTMT1	MIR7112///BOP1			NTMT1	MIR7112///BOP1
																					MANBAL				GMPPB				MIS18A			GMPPB	MIS18A			GMPPB	MIS18A
																					MANEA				ARHGAP31				MLEC			ARHGAP31	MLEC			ARHGAP31	MLEC
																					MAP3K2				RFC2				MLST8			RFC2	MLST8			RFC2	MLST8
																					MAP7D3				USP31				MLX			USP31	MLX			USP31	MLX
																					MAPK10				PA2G4				MOB1A			PA2G4	MOB1A			PA2G4	MOB1A
																					MAPK3				FAM86FP				MORN1			FAM86FP	MORN1			FAM86FP	MORN1
																					MAPK4				GPR132				MPDU1			GPR132	MPDU1			GPR132	MPDU1
																					MAPK8IP3				PCDHA8				MPHOSPH6			PCDHA8	MPHOSPH6			PCDHA8	MPHOSPH6
																					MARS				SCHIP1				MPP6			SCHIP1	MPP6			SCHIP1	MPP6
																					MARS2				LDLR				MPP6			LDLR	MPP6			LDLR	MPP6
																					MAS1				YBX3				MRM2			YBX3	MRM2			YBX3	MRM2
																					MATN3				RXRA				MROH7-TTC4///TTC4			RXRA	MROH7-TTC4///TTC4			RXRA	MROH7-TTC4///TTC4
																					MBD1				CCDC78				MRPL1			CCDC78	MRPL1			CCDC78	MRPL1
																					MCART1				RHBDF1				MRPL12			RHBDF1	MRPL12			RHBDF1	MRPL12
																					MCFD2				DCTPP1				MRPL13			DCTPP1	MRPL13			DCTPP1	MRPL13
																					MCM8				EIF4H				MRPL14			EIF4H	MRPL14			EIF4H	MRPL14
																					MCOLN3				ATP2A2				MRPL15			ATP2A2	MRPL15			ATP2A2	MRPL15
																					MDH1				EHD2				MRPL17			EHD2	MRPL17			EHD2	MRPL17
																					MDM2				EXOSC5				MRPL18			EXOSC5	MRPL18			EXOSC5	MRPL18
																					MDM2				SLC19A1				MRPL19			SLC19A1	MRPL19			SLC19A1	MRPL19
																					MDM4				NOC2L				MRPL20			NOC2L	MRPL20			NOC2L	MRPL20
																					MDN1				HOTTIP				MRPL22			HOTTIP	MRPL22			HOTTIP	MRPL22
																					ME3				TMEM45A				MRPL23			TMEM45A	MRPL23			TMEM45A	MRPL23
																					MEAF6				NME1				MRPL24			NME1	MRPL24			NME1	MRPL24
																					MECP2				PEMT				MRPL28			PEMT	MRPL28			PEMT	MRPL28
																					MED16				TMEM231				MRPL3			TMEM231	MRPL3			TMEM231	MRPL3
																					MED30				SHF				MRPL35			SHF	MRPL35			SHF	MRPL35
																					MED4				SLC39A4				MRPL35			SLC39A4	MRPL35			SLC39A4	MRPL35
																					MEFV				ZSCAN10				MRPL37			ZSCAN10	MRPL37			ZSCAN10	MRPL37
																					MEOX1				NT5DC3				MRPL38			NT5DC3	MRPL38			NT5DC3	MRPL38
																					MEPE				POLR3H				MRPL39			POLR3H	MRPL39			POLR3H	MRPL39
																					METTL11B				NPRL3				MRPL4			NPRL3	MRPL4			NPRL3	MRPL4
																					METTL2A				LDHA				MRPL4			LDHA	MRPL4			LDHA	MRPL4
																					MFF				ALDH1B1				MRPL40			ALDH1B1	MRPL40			ALDH1B1	MRPL40
																					MFSD2A				HOMER2				MRPL42			HOMER2	MRPL42			HOMER2	MRPL42
																					MGAT5B				ANKRD37				MRPL43			ANKRD37	MRPL43			ANKRD37	MRPL43
																					MGC21881				EPDR1				MRPL46			EPDR1	MRPL46			EPDR1	MRPL46
																					MGC39372				XRCC2				MRPL47			XRCC2	MRPL47			XRCC2	MRPL47
																					MGMT				EHBP1L1				MRPL52			EHBP1L1	MRPL52			EHBP1L1	MRPL52
																					MINPP1				DHRS11				MRPL58			DHRS11	MRPL58			DHRS11	MRPL58
																					MIPEP				PRPF19				MRPS10			PRPF19	MRPS10			PRPF19	MRPS10
																					MLL				NELFCD				MRPS12			NELFCD	MRPS12			NELFCD	MRPS12
																					MLL5				VGLL4				MRPS15			VGLL4	MRPS15			VGLL4	MRPS15
																					MLYCD				WDR12				MRPS15			WDR12	MRPS15			WDR12	MRPS15
																					MMP13				SGPL1				MRPS16			SGPL1	MRPS16			SGPL1	MRPS16
																					MOGAT2				KIF7				MRPS17			KIF7	MRPS17			KIF7	MRPS17
																					MOS				ZNF697				MRPS18C			ZNF697	MRPS18C			ZNF697	MRPS18C
																					MOSPD1				FOXK2				MRPS23			FOXK2	MRPS23			FOXK2	MRPS23
																					MPPED2				ERRFI1				MRPS26			ERRFI1	MRPS26			ERRFI1	MRPS26
																					MPV17				ATAD3A				MRPS28			ATAD3A	MRPS28			ATAD3A	MRPS28
																					MPV17				NAA11				MRPS34			NAA11	MRPS34			NAA11	MRPS34
																					MRC2				MYOF				MRPS7			MYOF	MRPS7			MYOF	MRPS7
																					MREG				MAP3K15				MRTO4			MAP3K15	MRTO4			MAP3K15	MRTO4
																					MRPL19				SCD				MRTO4			SCD	MRTO4			SCD	MRTO4
																					MRPL19				DHODH				MSH5-SAPCD1///SAPCD1///MSH5			DHODH	MSH5-SAPCD1///SAPCD1///MSH5			DHODH	MSH5-SAPCD1///SAPCD1///MSH5
																					MRPL22				F5				MSTO1			F5	MSTO1			F5	MSTO1
																					MRPL41				PAX9				MSTO2P///MSTO1			PAX9	MSTO2P///MSTO1			PAX9	MSTO2P///MSTO1
																					MRPS17				SHROOM1				MT1E			SHROOM1	MT1E			SHROOM1	MT1E
																					MRPS31				GPN3				MT1F			GPN3	MT1F			GPN3	MT1F
																					MS4A4A				TFPI				MT1G			TFPI	MT1G			TFPI	MT1G
																					MS4A5				NR1D1				MTAP			NR1D1	MTAP			NR1D1	MTAP
																					MSH6				SLC31A1				MTBP			SLC31A1	MTBP			SLC31A1	MTBP
																					MSTP9				FARSA				MTCH2			FARSA	MTCH2			FARSA	MTCH2
																					MTL5				NOLC1				MTERF3			NOLC1	MTERF3			NOLC1	MTERF3
																					MTMR10				DPCD				MTFP1			DPCD	MTFP1			DPCD	MTFP1
																					MTMR3				MORN4				MTFR2			MORN4	MTFR2			MORN4	MTFR2
																					MTNR1A				SLC5A6				MTG2			SLC5A6	MTG2			SLC5A6	MTG2
																					MTX2				HECTD2				MTHFD1			HECTD2	MTHFD1			HECTD2	MTHFD1
																					MUC21				CD3EAP				MTHFD2			CD3EAP	MTHFD2			CD3EAP	MTHFD2
																					MUC7				NUP93				MTHFD2			NUP93	MTHFD2			NUP93	MTHFD2
																					MUDENG				SRPRB				MTMR2			SRPRB	MTMR2			SRPRB	MTMR2
																					MUSTN1				BCL6B				MTX1			BCL6B	MTX1			BCL6B	MTX1
																					MXI1				KLHL23				MTX2			KLHL23	MTX2			KLHL23	MTX2
																					MYADM				ITPK1				MYBBP1A			ITPK1	MYBBP1A			ITPK1	MYBBP1A
																					MYL2				NAA10				MYC			NAA10	MYC			NAA10	MYC
																					MYNN				NDRG4				MYCBPAP			NDRG4	MYCBPAP			NDRG4	MYCBPAP
																					MYO18A				ZNF395				MYL6B			ZNF395	MYL6B			ZNF395	MYL6B
																					MYO1C				HAGHL				MYO1B			HAGHL	MYO1B			HAGHL	MYO1B
																					MYOF				GEMIN5				MYOF			GEMIN5	MYOF			GEMIN5	MYOF
																					MYPN				FAM71B				N6AMT1			FAM71B	N6AMT1			FAM71B	N6AMT1
																					MYST1				AGFG2				NAA10			AGFG2	NAA10			AGFG2	NAA10
																					NACA2				ARFGEF3				NAA15			ARFGEF3	NAA15			ARFGEF3	NAA15
																					NACC2				LOXL1-AS1				NAA15			LOXL1-AS1	NAA15			LOXL1-AS1	NAA15
																					NAGA				SETBP1				NAA20			SETBP1	NAA20			SETBP1	NAA20
																					NANOS2				RRP1B				NAA25			RRP1B	NAA25			RRP1B	NAA25
																					NARG2				QPCT				NAA50			QPCT	NAA50			QPCT	NAA50
																					NBR1				TCP1				NAB2			TCP1	NAB2			TCP1	NAB2
																					NCAPD3				ADRA1B				NABP2			ADRA1B	NABP2			ADRA1B	NABP2
																					NCK1				TMIGD3				NADK			TMIGD3	NADK			TMIGD3	NADK
																					NCKIPSD				GPAM				NADK			GPAM	NADK			GPAM	NADK
																					NCRNA00200				CYBRD1				NADK2			CYBRD1	NADK2			CYBRD1	NADK2
																					NDUFS6				SLC5A6				NAMPT			SLC5A6	NAMPT			SLC5A6	NAMPT
																					NDUFV1				MYOF				NAMPT			MYOF	NAMPT			MYOF	NAMPT
																					NEIL2				TOMM40				NAMPT			TOMM40	NAMPT			TOMM40	NAMPT
																					NEK4				NOS3				NANP			NOS3	NANP			NOS3	NANP
																					NEK8				PRELID3B				NANS			PRELID3B	NANS			PRELID3B	NANS
																					NET1				PAM				NAP1L1			PAM	NAP1L1			PAM	NAP1L1
																					NEURL2				LOC439951				NARR///RAB34			LOC439951	NARR///RAB34			LOC439951	NARR///RAB34
																					NF1				SLC38A10				NAT10			SLC38A10	NAT10			SLC38A10	NAT10
																					NFATC3				MAML3				NAT14			MAML3	NAT14			MAML3	NAT14
																					NHLRC2				GPR162				NAT8L			GPR162	NAT8L			GPR162	NAT8L
																					NKX6-1				SET				NCBP1			SET	NCBP1			SET	NCBP1
																					NLGN1				NUTF2				NCBP2			NUTF2	NCBP2			NUTF2	NCBP2
																					NLRC4				TSPAN4				NCL			TSPAN4	NCL			TSPAN4	NCL
																					NOD1				FOXC1				NCLN			FOXC1	NCLN			FOXC1	NCLN
																					NOD2				UGDH				NCOA3			UGDH	NCOA3			UGDH	NCOA3
																					NOS2				ANKRD9				NCS1			ANKRD9	NCS1			ANKRD9	NCS1
																					NOTCH1				HNRNPCL1				NCS1			HNRNPCL1	NCS1			HNRNPCL1	NCS1
																					NOTCH2NL				PCCB				NDC1			PCCB	NDC1			PCCB	NDC1
																					NOX4				FASLG				NDFIP2			FASLG	NDFIP2			FASLG	NDFIP2
																					NP1168526				GPAT2				NDFIP2			GPAT2	NDFIP2			GPAT2	NDFIP2
																					NPHP1				PIK3R6				NDFIP2			PIK3R6	NDFIP2			PIK3R6	NDFIP2
																					NPL				RPS26				NDUFA13			RPS26	NDUFA13			RPS26	NDUFA13
																					NPY2R				MRPL24				NDUFA9			MRPL24	NDUFA9			MRPL24	NDUFA9
																					NR1I2				BRI3BP				NDUFAB1			BRI3BP	NDUFAB1			BRI3BP	NDUFAB1
																					NRK				HAUS7				NDUFAF1			HAUS7	NDUFAF1			HAUS7	NDUFAF1
																					NRN1L				HDC				NDUFAF2			HDC	NDUFAF2			HDC	NDUFAF2
																					NS3BP				CDK6				NDUFAF3			CDK6	NDUFAF3			CDK6	NDUFAF3
																					NUDCD2				MREG				NDUFAF4			MREG	NDUFAF4			MREG	NDUFAF4
																					OAZ2				EIF4G3				NDUFB7			EIF4G3	NDUFB7			EIF4G3	NDUFB7
																					OCLN				HAGH				NDUFB8			HAGH	NDUFB8			HAGH	NDUFB8
																					ODF1				SIGMAR1				NDUFS6			SIGMAR1	NDUFS6			SIGMAR1	NDUFS6
																					ODZ2				ACTG2				NEFH			ACTG2	NEFH			ACTG2	NEFH
																					OGDHL				BRIX1				NEFH			BRIX1	NEFH			BRIX1	NEFH
																					OPTC				QPCT				NEMP1			QPCT	NEMP1			QPCT	NEMP1
																					OR2A1				LOC101930105				NETO2			LOC101930105	NETO2			LOC101930105	NETO2
																					OR2A9P				C3orf52				NETO2			C3orf52	NETO2			C3orf52	NETO2
																					OR2C3				FRMD4A				NF2			FRMD4A	NF2			FRMD4A	NF2
																					OR2L3				WFDC2				NFE2L1			WFDC2	NFE2L1			WFDC2	NFE2L1
																					OR4A16				NUDT10				NFE2L2///CSNK2A1			NUDT10	NFE2L2///CSNK2A1			NUDT10	NFE2L2///CSNK2A1
																					OR4C12				CORO1C				NFE2L3			CORO1C	NFE2L3			CORO1C	NFE2L3
																					OR51B2				CMTM4				NFE2L3			CMTM4	NFE2L3			CMTM4	NFE2L3
																					OR51G1				AEBP1				NFIL3			AEBP1	NFIL3			AEBP1	NFIL3
																					OR5AC2				PSTPIP2				NFKB1			PSTPIP2	NFKB1			PSTPIP2	NFKB1
																					OR5B3				SETD7				NFKBIB			SETD7	NFKBIB			SETD7	NFKBIB
																					OR6C1				NOL6				NFKBIB			NOL6	NFKBIB			NOL6	NFKBIB
																					OR6N1				SRSF12				NFKBID			SRSF12	NFKBID			SRSF12	NFKBID
																					OR7A10				CHAC2				NFKBID			CHAC2	NFKBID			CHAC2	NFKBID
																					OR9G9				MSTO1				NFYC			MSTO1	NFYC			MSTO1	NFYC
																					ORAOV1				MYH10				NHP2			MYH10	NHP2			MYH10	NHP2
																					OSBPL3				MPZL1				NHS			MPZL1	NHS			MPZL1	NHS
																					OTUD7A				TUBA4A				NIFK			TUBA4A	NIFK			TUBA4A	NIFK
																					P2RX3				LSM4				NIFK			LSM4	NIFK			LSM4	NIFK
																					PABPC1L				NADK				NIP7			NADK	NIP7			NADK	NIP7
																					PABPN1				NUP188				NIP7			NUP188	NIP7			NUP188	NIP7
																					PAM				GALNT18				NLE1			GALNT18	NLE1			GALNT18	NLE1
																					PARP15				LOC285812				NLN			LOC285812	NLN			LOC285812	NLN
																					PAX7				GPR153				NLN			GPR153	NLN			GPR153	NLN
																					PAXIP1				TUFM				NME1			TUFM	NME1			TUFM	NME1
																					PC				SERPINB8				NME1-NME2///NME2			SERPINB8	NME1-NME2///NME2			SERPINB8	NME1-NME2///NME2
																					PCBD1				VARS2				NMT1			VARS2	NMT1			VARS2	NMT1
																					PCDH11Y				ZNF607				NOB1			ZNF607	NOB1			ZNF607	NOB1
																					PCDH19				ADAM8				NOC2L			ADAM8	NOC2L			ADAM8	NOC2L
																					PCDH24				FIRRE				NOC3L			FIRRE	NOC3L			FIRRE	NOC3L
																					PCDHB11				CCDC73				NOC4L			CCDC73	NOC4L			CCDC73	NOC4L
																					PCDHB15				ANKZF1				NOL10			ANKZF1	NOL10			ANKZF1	NOL10
																					PCF11				ZNF365				NOL6			ZNF365	NOL6			ZNF365	NOL6
																					PDE10A				RNASEH1-AS1				NOL7			RNASEH1-AS1	NOL7			RNASEH1-AS1	NOL7
																					PDE6D				MOB3B				NOL7			MOB3B	NOL7			MOB3B	NOL7
																					PDIA4				FAM86C1				NOL7			FAM86C1	NOL7			FAM86C1	NOL7
																					PDS5A				CPXM1				NOLC1			CPXM1	NOLC1			CPXM1	NOLC1
																					PDZD4				PFKL				NOLC1			PFKL	NOLC1			PFKL	NOLC1
																					PECAM1				MICALCL				NOLC1			MICALCL	NOLC1			MICALCL	NOLC1
																					PEG10				SLC37A4				NOP14			SLC37A4	NOP14			SLC37A4	NOP14
																					PER3				RPP25				NOP16			RPP25	NOP16			RPP25	NOP16
																					PEX14				TSPAN13				NOP16			TSPAN13	NOP16			TSPAN13	NOP16
																					PEX3				RAD18				NOP2			RAD18	NOP2			RAD18	NOP2
																					PFDN6				SMS				NOP58			SMS	NOP58			SMS	NOP58
																					PGC				KIF3B				NPM1			KIF3B	NPM1			KIF3B	NPM1
																					PGPEP1				POLE2				NPM3			POLE2	NPM3			POLE2	NPM3
																					PHEX				CBS				NR2F6			CBS	NR2F6			CBS	NR2F6
																					PHF17				JAG2				NR4A3			JAG2	NR4A3			JAG2	NR4A3
																					PHLPP2				PSTPIP2				NR4A3			PSTPIP2	NR4A3			PSTPIP2	NR4A3
																					PHOSPHO1				IGLON5				NRARP			IGLON5	NRARP			IGLON5	NRARP
																					PIGK				TRNP1				NRAS			TRNP1	NRAS			TRNP1	NRAS
																					PIKFYVE				SLC12A4				NSD1			SLC12A4	NSD1			SLC12A4	NSD1
																					PIM3				CTNNA1				NSDHL			CTNNA1	NSDHL			CTNNA1	NSDHL
																					PIN1				FAM110D				NSFL1C			FAM110D	NSFL1C			FAM110D	NSFL1C
																					PITRM1				TCP1				NSMCE4A			TCP1	NSMCE4A			TCP1	NSMCE4A
																					PIWIL1				AHCY				NSUN3			AHCY	NSUN3			AHCY	NSUN3
																					PKD1L3				DNAAF5				NT5DC2			DNAAF5	NT5DC2			DNAAF5	NT5DC2
																					PKDREJ				IGDCC4				NTRK1			IGDCC4	NTRK1			IGDCC4	NTRK1
																					PKNOX1				DEAF1				NUDC			DEAF1	NUDC			DEAF1	NUDC
																					PLA2G15				COX18				NUDC			COX18	NUDC			COX18	NUDC
																					PLA2G16				ARID3A				NUDCD1			ARID3A	NUDCD1			ARID3A	NUDCD1
																					PLBD1				FBXL17				NUDT1			FBXL17	NUDT1			FBXL17	NUDT1
																					PLEKHA1				UPRT				NUDT15			UPRT	NUDT15			UPRT	NUDT15
																					PLEKHA5				MAGOHB				NUDT16P1			MAGOHB	NUDT16P1			MAGOHB	NUDT16P1
																					PLEKHA5				PCSK1N				NUDT4P1///NUDT4P2///NUDT4			PCSK1N	NUDT4P1///NUDT4P2///NUDT4			PCSK1N	NUDT4P1///NUDT4P2///NUDT4
																					PLEKHF1				SLC7A1				NUDT5			SLC7A1	NUDT5			SLC7A1	NUDT5
																					PLIN3				EIF4A1				NUP107			EIF4A1	NUP107			EIF4A1	NUP107
																					PLP2				GDNF				NUP155			GDNF	NUP155			GDNF	NUP155
																					PLS3				ECE1				NUP160			ECE1	NUP160			ECE1	NUP160
																					PLXNA1				FUOM				NUP188			FUOM	NUP188			FUOM	NUP188
																					PODN				CETN4P				NUP35			CETN4P	NUP35			CETN4P	NUP35
																					PODXL2				YBX3				NUP37			YBX3	NUP37			YBX3	NUP37
																					POF1B				LMAN1				NUP58			LMAN1	NUP58			LMAN1	NUP58
																					POFUT1				CHPF				NUP58			CHPF	NUP58			CHPF	NUP58
																					POLR2C				SDF2L1				NUP62			SDF2L1	NUP62			SDF2L1	NUP62
																					POLR3E				TRABD2A				NUP62			TRABD2A	NUP62			TRABD2A	NUP62
																					POLR3E				KLHL23				NUP88			KLHL23	NUP88			KLHL23	NUP88
																					POLR3G				AGMAT				NUP93			AGMAT	NUP93			AGMAT	NUP93
																					POM121L10P				MAPKAPK3				NUS1P3			MAPKAPK3	NUS1P3			MAPKAPK3	NUS1P3
																					POU4F3				CCT7				OAZ1			CCT7	OAZ1			CCT7	OAZ1
																					PPAP2A				TNFAIP3				ODC1			TNFAIP3	ODC1			TNFAIP3	ODC1
																					PPFIBP2				BCKDK				ODF2			BCKDK	ODF2			BCKDK	ODF2
																					PPHLN1				GEMIN8P4				OGFOD1			GEMIN8P4	OGFOD1			GEMIN8P4	OGFOD1
																					PPIA				CLUH				OIP5			CLUH	OIP5			CLUH	OIP5
																					PPIL5				FKBP5				ORC1			FKBP5	ORC1			FKBP5	ORC1
																					PPP1R11				ALDH5A1				ORC6			ALDH5A1	ORC6			ALDH5A1	ORC6
																					PPP1R3E				KCNA6				OSM			KCNA6	OSM			KCNA6	OSM
																					PPP6C				PHB				OTUD6B			PHB	OTUD6B			PHB	OTUD6B
																					PRAMEF5				AHI1				PAICS			AHI1	PAICS			AHI1	PAICS
																					PRDM16				VCL				PAICS			VCL	PAICS			VCL	PAICS
																					PRDX1				MAP2K1				PAK1IP1			MAP2K1	PAK1IP1			MAP2K1	PAK1IP1
																					PRL				GINS4				PCBD1			GINS4	PCBD1			GINS4	PCBD1
																					PRNP				DFFA				PCCB			DFFA	PCCB			DFFA	PCCB
																					PRPF31				TXLNA				PCK2			TXLNA	PCK2			TXLNA	PCK2
																					PRPF31				CSTF3				PCNA			CSTF3	PCNA			CSTF3	PCNA
																					PRPF8				BRSK1				PDCD2			BRSK1	PDCD2			BRSK1	PDCD2
																					PRRC1				ZNF768				PDCD2L			ZNF768	PDCD2L			ZNF768	PDCD2L
																					PSD4				OGFOD1				PDCD5			OGFOD1	PDCD5			OGFOD1	PDCD5
																					PSKH1				TTLL12				PDE12			TTLL12	PDE12			TTLL12	PDE12
																					PSMD6				NR1D1				PDGFA			NR1D1	PDGFA			NR1D1	PDGFA
																					PSMD6				PA2G4				PDGFA			PA2G4	PDGFA			PA2G4	PDGFA
																					PTBP2				AQP10				PDIA6			AQP10	PDIA6			AQP10	PDIA6
																					PTCH1				SLC39A4				PDIA6			SLC39A4	PDIA6			SLC39A4	PDIA6
																					PTH2R				VDAC1				PDIA6			VDAC1	PDIA6			VDAC1	PDIA6
																					PTK7				PPP1R14B				PDIA6			PPP1R14B	PDIA6			PPP1R14B	PDIA6
																					PTP4A2				RELT				PDSS1			RELT	PDSS1			RELT	PDSS1
																					PTPLB				CTU2				PDXK			CTU2	PDXK			CTU2	PDXK
																					PTPN11				MFAP3L				PEMT			MFAP3L	PEMT			MFAP3L	PEMT
																					PTPN11				TNFRSF10D				PES1			TNFRSF10D	PES1			TNFRSF10D	PES1
																					PTPN22				SAP30				PFAS			SAP30	PFAS			SAP30	PFAS
																					PTPRJ				IGKV1D-8				PFDN2			IGKV1D-8	PFDN2			IGKV1D-8	PFDN2
																					PTPRN2				C9orf64				PFKP			C9orf64	PFKP			C9orf64	PFKP
																					PTPRS				SH3BP2				PGAM1			SH3BP2	PGAM1			SH3BP2	PGAM1
																					PYGM				C17orf51				PGAM5			C17orf51	PGAM5			C17orf51	PGAM5
																					PYGO2				MOGS				PGK1			MOGS	PGK1			MOGS	PGK1
																					R3HDM2				SLC5A6				PGRMC1			SLC5A6	PGRMC1			SLC5A6	PGRMC1
																					RAB11FIP1				PAM				PHB			PAM	PHB			PAM	PHB
																					RAB13				NECTIN1				PHB			NECTIN1	PHB			NECTIN1	PHB
																					RAB21				LRRC4				PHB2			LRRC4	PHB2			LRRC4	PHB2
																					RAB3GAP2				RNPS1				PHF2			RNPS1	PHF2			RNPS1	PHF2
																					RAB5C				FAM86JP				PHF6			FAM86JP	PHF6			FAM86JP	PHF6
																					RABEP2				MRPS25				PHGDH			MRPS25	PHGDH			MRPS25	PHGDH
																					RABGGTA				GRIN3A				PHKA1			GRIN3A	PHKA1			GRIN3A	PHKA1
																					RAC3				NCL				PHKA1			NCL	PHKA1			NCL	PHKA1
																					RACGAP1				TNXB				PHLDA1			TNXB	PHLDA1			TNXB	PHLDA1
																					RALGPS2				MAGOHB				PHLDA1			MAGOHB	PHLDA1			MAGOHB	PHLDA1
																					RALY				DGKG				PHLDA1			DGKG	PHLDA1			DGKG	PHLDA1
																					RAMP1				EXOSC8				PHLDA2			EXOSC8	PHLDA2			EXOSC8	PHLDA2
																					RARRES2				WFS1				PIAS2			WFS1	PIAS2			WFS1	PIAS2
																					RASGRP4				DUS2				PICALM			DUS2	PICALM			DUS2	PICALM
																					RAX				RASL11B				PIGW			RASL11B	PIGW			RASL11B	PIGW
																					RBAK				ADGRE2				PIM3			ADGRE2	PIM3			ADGRE2	PIM3
																					RBL1				SNX5				PITPNA			SNX5	PITPNA			SNX5	PITPNA
																					RBM14				LINC00116				PKM			LINC00116	PKM			LINC00116	PKM
																					RBM9				PDXK				PKN3			PDXK	PKN3			PDXK	PKN3
																					RBMS3				TKFC				PLA2G4A			TKFC	PLA2G4A			TKFC	PLA2G4A
																					RBMXL3				RASD1				PLAGL2			RASD1	PLAGL2			RASD1	PLAGL2
																					RCBTB1				SLC6A6				PLAGL2			SLC6A6	PLAGL2			SLC6A6	PLAGL2
																					RCBTB2				UBAP2L				PLAT			UBAP2L	PLAT			UBAP2L	PLAT
																					REG1P				PRMT3				PLEKHB2			PRMT3	PLEKHB2			PRMT3	PLEKHB2
																					RG9MTD1				FOXJ1				PLK4			FOXJ1	PLK4			FOXJ1	PLK4
																					RGS2				NRP2				PLK4			NRP2	PLK4			NRP2	PLK4
																					RGS3				B4GALT5				PMAIP1			B4GALT5	PMAIP1			B4GALT5	PMAIP1
																					RHAG				FABP5				PMAIP1			FABP5	PMAIP1			FABP5	PMAIP1
																					RHO				SDC4				PMM2			SDC4	PMM2			SDC4	PMM2
																					RIMS2				EPT1				PNO1			EPT1	PNO1			EPT1	PNO1
																					RIOK2				TCOF1				PNO1			TCOF1	PNO1			TCOF1	PNO1
																					RMI1				HSPA5				PNP			HSPA5	PNP			HSPA5	PNP
																					RMI1				DOCK6				PNPLA4			DOCK6	PNPLA4			DOCK6	PNPLA4
																					RND3				STX1A				PNPO			STX1A	PNPO			STX1A	PNPO
																					RNF112				CAMKK1				PNPT1			CAMKK1	PNPT1			CAMKK1	PNPT1
																					RNF17				PTGFRN				POC1A			PTGFRN	POC1A			PTGFRN	POC1A
																					ROCK1				ALCAM				POFUT1			ALCAM	POFUT1			ALCAM	POFUT1
																					ROPN1L				AK4				POLA2			AK4	POLA2			AK4	POLA2
																					RP11-756A22.3				SPIRE1				POLD1			SPIRE1	POLD1			SPIRE1	POLD1
																					RPL10				LHFPL3				POLD2			LHFPL3	POLD2			LHFPL3	POLD2
																					RPL7				CLK2				POLDIP2			CLK2	POLDIP2			CLK2	POLDIP2
																					RPL7				BMP1				POLE2			BMP1	POLE2			BMP1	POLE2
																					RPLP0P3				NELFCD				POLR1A			NELFCD	POLR1A			NELFCD	POLR1A
																					RPS19				GNG8				POLR1B			GNG8	POLR1B			GNG8	POLR1B
																					RPS6KA5				LOC440461				POLR1C			LOC440461	POLR1C			LOC440461	POLR1C
																					RPUSD4				BBS5				POLR1C			BBS5	POLR1C			BBS5	POLR1C
																					RRAGA				MBD2				POLR1E			MBD2	POLR1E			MBD2	POLR1E
																					RRAS2				YWHAE				POLR2D			YWHAE	POLR2D			YWHAE	POLR2D
																					RS1				IGF2BP2				POLR2E			IGF2BP2	POLR2E			IGF2BP2	POLR2E
																					RTEL1				PREPL				POLR2E			PREPL	POLR2E			PREPL	POLR2E
																					RUNX3				GMPPA				POLR2H			GMPPA	POLR2H			GMPPA	POLR2H
																					RYR3				FSCN1				POLR2I			FSCN1	POLR2I			FSCN1	POLR2I
																					S100A7A				DHX33				POLR2K			DHX33	POLR2K			DHX33	POLR2K
																					SAA4				PSMD1				POLR2L			PSMD1	POLR2L			PSMD1	POLR2L
																					SACS				RAB33A				POLR2L			RAB33A	POLR2L			RAB33A	POLR2L
																					SAP30				CCND2				POLR3B			CCND2	POLR3B			CCND2	POLR3B
																					SARDH				EWSR1				POLR3G			EWSR1	POLR3G			EWSR1	POLR3G
																					SBDS				PROS1				POLR3H			PROS1	POLR3H			PROS1	POLR3H
																					SC4MOL				FSCN1				POLR3K			FSCN1	POLR3K			FSCN1	POLR3K
																					SC5DL				CCT5				POMC			CCT5	POMC			CCT5	POMC
																					SCCPDH				IL36B				POMP			IL36B	POMP			IL36B	POMP
																					SCML4				ABHD11				POMP			ABHD11	POMP			ABHD11	POMP
																					SCNM1				FUT1				POP1			FUT1	POP1			FUT1	POP1
																					SCUBE2				GPR3				POP4			GPR3	POP4			GPR3	POP4
																					SCUBE2				DESI1				POP7			DESI1	POP7			DESI1	POP7
																					SDCCAG8				CAPZA1				POPDC2///COX17			CAPZA1	POPDC2///COX17			CAPZA1	POPDC2///COX17
																					SDR39U1				CKB				PPA1			CKB	PPA1			CKB	PPA1
																					SEC11C				SAMD1				PPA2			SAMD1	PPA2			SAMD1	PPA2
																					SEC14L1				PDLIM7				PPA2			PDLIM7	PPA2			PDLIM7	PPA2
																					SEC14L2				BTBD3				PPAN-P2RY11///PPAN			BTBD3	PPAN-P2RY11///PPAN			BTBD3	PPAN-P2RY11///PPAN
																					SEC16A				POLR2E				PPAT			POLR2E	PPAT			POLR2E	PPAT
																					SEC23B				GOLIM4				PPAT			GOLIM4	PPAT			GOLIM4	PPAT
																					SEL1L				UBL4A				PPID			UBL4A	PPID			UBL4A	PPID
																					SEMG2				CXCL3				PPIF			CXCL3	PPIF			CXCL3	PPIF
																					SEPP1				MNS1				PPIF			MNS1	PPIF			MNS1	PPIF
																					SEPX1				CLK3				PPIH			CLK3	PPIH			CLK3	PPIH
																					SERBP1				PA2G4				PPIL1			PA2G4	PPIL1			PA2G4	PPIL1
																					SERPINB7				ENO2				PPP1R14B			ENO2	PPP1R14B			ENO2	PPP1R14B
																					SERPINB8				PGS1				PPP3CB			PGS1	PPP3CB			PGS1	PPP3CB
																					SERPINH1				MED27				PRADC1			MED27	PRADC1			MED27	PRADC1
																					SETD5				FLT4				PRCC			FLT4	PRCC			FLT4	PRCC
																					SF3B1				SUV39H2				PRDX1			SUV39H2	PRDX1			SUV39H2	PRDX1
																					SFMBT1				NDST1				PRDX3			NDST1	PRDX3			NDST1	PRDX3
																					SFRP1				DERL3				PRDX4			DERL3	PRDX4			DERL3	PRDX4
																					SFRP1				OXTR				PRELID1			OXTR	PRELID1			OXTR	PRELID1
																					SFRS11				ARHGEF2				PRELID1			ARHGEF2	PRELID1			ARHGEF2	PRELID1
																					SH3BGRL2				TFPI				PRELID3B			TFPI	PRELID3B			TFPI	PRELID3B
																					SH3BP2				FAM234B				PREPL			FAM234B	PREPL			FAM234B	PREPL
																					SH3GLB1				ASNS				PRG2			ASNS	PRG2			ASNS	PRG2
																					SH3GLB1				PAQR4				PRIM1			PAQR4	PRIM1			PAQR4	PRIM1
																					SHE				DMD				PRKCA			DMD	PRKCA			DMD	PRKCA
																					SIGLEC5				PNP				PRKCDBP			PNP	PRKCDBP			PNP	PRKCDBP
																					SIGLEC7				KIAA0408				PRMT1			KIAA0408	PRMT1			KIAA0408	PRMT1
																					SIRPG				FAM86B3P				PRMT3			FAM86B3P	PRMT3			FAM86B3P	PRMT3
																					SIX6				INF2				PRMT5			INF2	PRMT5			INF2	PRMT5
																					SKP2				POLR2D				PRMT5			POLR2D	PRMT5			POLR2D	PRMT5
																					SLC10A3				SERPINB8				PRMT5			SERPINB8	PRMT5			SERPINB8	PRMT5
																					SLC16A14				RCC1				PRMT7			RCC1	PRMT7			RCC1	PRMT7
																					SLC18A3				CSPG5				PRPF19			CSPG5	PRPF19			CSPG5	PRPF19
																					SLC1A3				ITPRIPL1				PRPF31			ITPRIPL1	PRPF31			ITPRIPL1	PRPF31
																					SLC22A15				SLC35F2				PRPF31			SLC35F2	PRPF31			SLC35F2	PRPF31
																					SLC22A18				P3H3				PRPF4			P3H3	PRPF4			P3H3	PRPF4
																					SLC23A2				IL1B				PRPF4			IL1B	PRPF4			IL1B	PRPF4
																					SLC24A2				KAZN				PRR3			KAZN	PRR3			KAZN	PRR3
																					SLC25A19				TOMM22				PRSS23			TOMM22	PRSS23			TOMM22	PRSS23
																					SLC25A19				UGDH				PSAT1			UGDH	PSAT1			UGDH	PSAT1
																					SLC25A20				ZMYND19				PSAT1			ZMYND19	PSAT1			ZMYND19	PSAT1
																					SLC25A34				AFAP1L2				PSMA1			AFAP1L2	PSMA1			AFAP1L2	PSMA1
																					SLC30A7				SPRED1				PSMA1			SPRED1	PSMA1			SPRED1	PSMA1
																					SLC34A3				RABEPK				PSMA1			RABEPK	PSMA1			RABEPK	PSMA1
																					SLC38A11				RAB3A				PSMA2			RAB3A	PSMA2			RAB3A	PSMA2
																					SLC41A3				GNA12				PSMA3			GNA12	PSMA3			GNA12	PSMA3
																					SLC44A1				ETV6				PSMA4			ETV6	PSMA4			ETV6	PSMA4
																					SLC44A3				MMAB				PSMA5			MMAB	PSMA5			MMAB	PSMA5
																					SLC4A5				STRA13				PSMA7			STRA13	PSMA7			STRA13	PSMA7
																					SLC5A1				CAPN9				PSMA7			CAPN9	PSMA7			CAPN9	PSMA7
																					SLC6A3				CDKN1A				PSMB1			CDKN1A	PSMB1			CDKN1A	PSMB1
																					SLCO6A1				FTSJ1				PSMB2			FTSJ1	PSMB2			FTSJ1	PSMB2
																					SMAD2				GOSR2				PSMB3			GOSR2	PSMB3			GOSR2	PSMB3
																					SMAD3				VCP				PSMB5			VCP	PSMB5			VCP	PSMB5
																					SMAD4				CXCL11				PSMB6			CXCL11	PSMB6			CXCL11	PSMB6
																					SMC1A				MSMO1				PSMB7			MSMO1	PSMB7			MSMO1	PSMB7
																					SMOC1				PRDX4				PSMC2			PRDX4	PSMC2			PRDX4	PSMC2
																					SMOX				SH3BP1				PSMC3			SH3BP1	PSMC3			SH3BP1	PSMC3
																					SNAPIN				METTL21A				PSMC3IP			METTL21A	PSMC3IP			METTL21A	PSMC3IP
																					SNORD9				NOX1				PSMC4			NOX1	PSMC4			NOX1	PSMC4
																					SNRPD1				KIR3DX1				PSMC6			KIR3DX1	PSMC6			KIR3DX1	PSMC6
																					SNX11				STX1A				PSMD1			STX1A	PSMD1			STX1A	PSMD1
																					SOCS4				SAV1				PSMD1			SAV1	PSMD1			SAV1	PSMD1
																					SOCS6				ZNF114				PSMD11			ZNF114	PSMD11			ZNF114	PSMD11
																					SOHLH2				CHCHD3				PSMD12			CHCHD3	PSMD12			CHCHD3	PSMD12
																					SOS2				SAMD1				PSMD13			SAMD1	PSMD13			SAMD1	PSMD13
																					SP100				ALG3				PSMD13			ALG3	PSMD13			ALG3	PSMD13
																					SP3				SLC39A14				PSMD14			SLC39A14	PSMD14			SLC39A14	PSMD14
																					SPA17				APP				PSMD2			APP	PSMD2			APP	PSMD2
																					SPAG8				RARRES1				PSMD4			RARRES1	PSMD4			RARRES1	PSMD4
																					SPANXN4				CTTNBP2NL				PSMD4			CTTNBP2NL	PSMD4			CTTNBP2NL	PSMD4
																					SPATA7				RUVBL2				PSMD6			RUVBL2	PSMD6			RUVBL2	PSMD6
																					SPDEF				LRRC75B				PSMD8			LRRC75B	PSMD8			LRRC75B	PSMD8
																					SPDYE2				BOLA3				PSME3			BOLA3	PSME3			BOLA3	PSME3
																					SPINK6				APEH				PSME3			APEH	PSME3			APEH	PSME3
																					SPINT4				INO80B				PSME3			INO80B	PSME3			INO80B	PSME3
																					SPON2				DHCR24				PSME3			DHCR24	PSME3			DHCR24	PSME3
																					SPRR3				LOC344967				PSMG1			LOC344967	PSMG1			LOC344967	PSMG1
																					SPTBN2				VASP				PSMG3			VASP	PSMG3			VASP	PSMG3
																					SPTY2D1				PGS1				PSPH			PGS1	PSPH			PGS1	PSPH
																					SRM				TTLL4				PTGER3			TTLL4	PTGER3			TTLL4	PTGER3
																					SRRM1				SOX1				PTGFRN			SOX1	PTGFRN			SOX1	PTGFRN
																					SS18L2				INSIG2				PTGFRN			INSIG2	PTGFRN			INSIG2	PTGFRN
																					SSTR2				FAM63A				PTPN11			FAM63A	PTPN11			FAM63A	PTPN11
																					ST3GAL6				CDK5RAP1				PTPN11			CDK5RAP1	PTPN11			CDK5RAP1	PTPN11
																					ST7OT4				MLLT1				PTPN2			MLLT1	PTPN2			MLLT1	PTPN2
																					STAC				COG8				PTPN7			COG8	PTPN7			COG8	PTPN7
																					STAG2				ADAM19				PTRH1			ADAM19	PTRH1			ADAM19	PTRH1
																					STAT1				PSMD13				PTRH2			PSMD13	PTRH2			PSMD13	PTRH2
																					STAT6				NOP56				PUM3			NOP56	PUM3			NOP56	PUM3
																					STIM1				TRA2A				PUS1			TRA2A	PUS1			TRA2A	PUS1
																					STK31				MLST8				PUS7			MLST8	PUS7			MLST8	PUS7
																					STOML1				POLR3D				PWP1			POLR3D	PWP1			POLR3D	PWP1
																					STRC				TMEM161B-AS1				PWP2			TMEM161B-AS1	PWP2			TMEM161B-AS1	PWP2
																					STX5				PDIA4				PYCR1			PDIA4	PYCR1			PDIA4	PYCR1
																					SULT1A2				FMNL3				PYCRL			FMNL3	PYCRL			FMNL3	PYCRL
																					SULT1E1				BTG3				QDPR			BTG3	QDPR			BTG3	QDPR
																					SULT6B1				PIGR				QTRT1			PIGR	QTRT1			PIGR	QTRT1
																					SUMO1				AKR1A1				RAB10			AKR1A1	RAB10			AKR1A1	RAB10
																					SURF1				ZAK				RAB11FIP1			ZAK	RAB11FIP1			ZAK	RAB11FIP1
																					SURF6				JAKMIP1				RAB27A			JAKMIP1	RAB27A			JAKMIP1	RAB27A
																					SYN2				DPAGT1				RAB27A			DPAGT1	RAB27A			DPAGT1	RAB27A
																					SYNGR1				GLI1				RAB7A			GLI1	RAB7A			GLI1	RAB7A
																					SYT10				IL24				RAB8B			IL24	RAB8B			IL24	RAB8B
																					SYT2				CHID1				RABEPK			CHID1	RABEPK			CHID1	RABEPK
																					TACR3				PPP1R15B				RABGGTB			PPP1R15B	RABGGTB			PPP1R15B	RABGGTB
																					TAF2				SHROOM1				RAC2			SHROOM1	RAC2			SHROOM1	RAC2
																					TAF9				MTFMT				RAD1			MTFMT	RAD1			MTFMT	RAD1
																					TARDBP				CFLAR				RAD18			CFLAR	RAD18			CFLAR	RAD18
																					TAS2R14				EIF2S1				RAD23B			EIF2S1	RAD23B			EIF2S1	RAD23B
																					TAS2R16				CIAO1				RAD50			CIAO1	RAD50			CIAO1	RAD50
																					TAS2R31				C1orf194				RAD51			C1orf194	RAD51			C1orf194	RAD51
																					TAX1BP1				FZD5				RAD51AP1			FZD5	RAD51AP1			FZD5	RAD51AP1
																					TBC1D27				CCDC70				RAD51C			CCDC70	RAD51C			CCDC70	RAD51C
																					TBCCD1				EIF4E				RAD51D			EIF4E	RAD51D			EIF4E	RAD51D
																					TCEAL8				TMEM147				RAD54L			TMEM147	RAD54L			TMEM147	RAD54L
																					TCF25				PPP1R16A				RAD54L2			PPP1R16A	RAD54L2			PPP1R16A	RAD54L2
																					TCF7				TRIM45				RAN			TRIM45	RAN			TRIM45	RAN
																					TDRKH				EXO1				RAN			EXO1	RAN			EXO1	RAN
																					TENC1				CNP				RANBP1			CNP	RANBP1			CNP	RANBP1
																					TERT				MARVELD3				RANGAP1			MARVELD3	RANGAP1			MARVELD3	RANGAP1
																					TESK1				TNS4				RARS			TNS4	RARS			TNS4	RARS
																					TFEB				CD300C				RBBP8			CD300C	RBBP8			CD300C	RBBP8
																					TFF3				TPI1				RBFOX2			TPI1	RBFOX2			TPI1	RBFOX2
																					TFRC				TRAF1				RBM17			TRAF1	RBM17			TRAF1	RBM17
																					THAP3				NFIL3				RBM19			NFIL3	RBM19			NFIL3	RBM19
																					THNSL2				ARID3A				RBM28			ARID3A	RBM28			ARID3A	RBM28
																					TICAM1				ITM2C				RBM8A			ITM2C	RBM8A			ITM2C	RBM8A
																					TIGD5				TBRG4				RBM8A			TBRG4	RBM8A			TBRG4	RBM8A
																					TLR7				KIAA1211				RBM8A			KIAA1211	RBM8A			KIAA1211	RBM8A
																					TM6SF2				MFAP4				RBPJ			MFAP4	RBPJ			MFAP4	RBPJ
																					TM7SF2				SHMT1				RBPJ			SHMT1	RBPJ			SHMT1	RBPJ
																					TMEM104				POLR2H				RCAN1			POLR2H	RCAN1			POLR2H	RCAN1
																					TMEM141				HSPA4				RCC1			HSPA4	RCC1			HSPA4	RCC1
																					TMEM164				ARID3A				RCL1			ARID3A	RCL1			ARID3A	RCL1
																					TMEM167B				MAK				RCN1			MAK	RCN1			MAK	RCN1
																					TMEM171				RMND5B				RDH10			RMND5B	RDH10			RMND5B	RDH10
																					TMEM202				NRG2				RECQL4			NRG2	RECQL4			NRG2	RECQL4
																					TMEM43				ETS2				RECQL4			ETS2	RECQL4			ETS2	RECQL4
																					TMEM53				GOLM1				REEP5			GOLM1	REEP5			GOLM1	REEP5
																					TMEM59				PRSS21				REL			PRSS21	REL			PRSS21	REL
																					TMPRSS6				BDH1				REL			BDH1	REL			BDH1	REL
																					TNFRSF25				AP1S1				RFC2			AP1S1	RFC2			AP1S1	RFC2
																					TNFRSF9				FTSJ1				RFC2			FTSJ1	RFC2			FTSJ1	RFC2
																					TNFSF10				PSMD12				RFC3			PSMD12	RFC3			PSMD12	RFC3
																					TNFSF10				PPP4R1				RFC3			PPP4R1	RFC3			PPP4R1	RFC3
																					TNFSF15				UCHL5				RFC4			UCHL5	RFC4			UCHL5	RFC4
																					TNFSF18				ST3GAL2				RFC5			ST3GAL2	RFC5			ST3GAL2	RFC5
																					TOMM20				IQCH				RFK			IQCH	RFK			IQCH	RFK
																					TOP2B				C2orf72				RGS16			C2orf72	RGS16			C2orf72	RGS16
																					TOR3A				GEMIN6				RGS16			GEMIN6	RGS16			GEMIN6	RGS16
																					TP53				PCK1				RHOF			PCK1	RHOF			PCK1	RHOF
																					TP53RK				SPICE1				RIOK1			SPICE1	RIOK1			SPICE1	RIOK1
																					TP53RK				SURF4				RIOK2			SURF4	RIOK2			SURF4	RIOK2
																					TRAM1				PLTP				RITA1			PLTP	RITA1			PLTP	RITA1
																					TRAM1L1				ATP2A2				RITA1			ATP2A2	RITA1			ATP2A2	RITA1
																					TRDN				BRI3BP				RMDN3			BRI3BP	RMDN3			BRI3BP	RMDN3
																					TRIM29				GPHN				RNA45S5			GPHN	RNA45S5			GPHN	RNA45S5
																					TRIM49				PPAN				RNASEH1-AS1			PPAN	RNASEH1-AS1			PPAN	RNASEH1-AS1
																					TRIM55				BOLA3				RNASEH2A			BOLA3	RNASEH2A			BOLA3	RNASEH2A
																					TRIM61				CD151				RNF126			CD151	RNF126			CD151	RNF126
																					TRPC4				RECQL4				RNF145			RECQL4	RNF145			RECQL4	RNF145
																					TRPC4				MYOF				RNGTT			MYOF	RNGTT			MYOF	RNGTT
																					TRPM2				TMEM177				RPEL1///RPE			TMEM177	RPEL1///RPE			TMEM177	RPEL1///RPE
																					TRPM6				SLC2A14				RPF2			SLC2A14	RPF2			SLC2A14	RPF2
																					TRPV6				PRKAR1B				RPL22L1			PRKAR1B	RPL22L1			PRKAR1B	RPL22L1
																					TSFM				ATP1A4				RPL26L1			ATP1A4	RPL26L1			ATP1A4	RPL26L1
																					TTC13				CYCS				RPL7L1			CYCS	RPL7L1			CYCS	RPL7L1
																					TTC15				ASCL2				RPP25			ASCL2	RPP25			ASCL2	RPP25
																					TTC23L				FUT11				RPP25			FUT11	RPP25			FUT11	RPP25
																					TTC3				CHCHD6				RPP30			CHCHD6	RPP30			CHCHD6	RPP30
																					TTC33				PRR36				RPP40			PRR36	RPP40			PRR36	RPP40
																					TTC7B				CARS2				RPS19BP1			CARS2	RPS19BP1			CARS2	RPS19BP1
																					TTLL10				KISS1R				RRAS2			KISS1R	RRAS2			KISS1R	RRAS2
																					TTTY10				NAT14				RRAS2			NAT14	RRAS2			NAT14	RRAS2
																					TWISTNB				CBR4				RRAS2			CBR4	RRAS2			CBR4	RRAS2
																					TYR				NDFIP2				RRM2			NDFIP2	RRM2			NDFIP2	RRM2
																					TYSND1				CMAHP				RRP1			CMAHP	RRP1			CMAHP	RRP1
																					UBE2CBP				DNAJC6				RRP12			DNAJC6	RRP12			DNAJC6	RRP12
																					UBE2D1				DOCK7				RRP15			DOCK7	RRP15			DOCK7	RRP15
																					UBIAD1				GAREM2				RRP7A			GAREM2	RRP7A			GAREM2	RRP7A
																					UGT2B7				HNRNPD				RRP7A			HNRNPD	RRP7A			HNRNPD	RRP7A
																					UNC13D				NABP2				RRP9			NABP2	RRP9			NABP2	RRP9
																					UPB1				PES1				RRS1			PES1	RRS1			PES1	RRS1
																					UPF1				MINA				RTCB			MINA	RTCB			MINA	RTCB
																					UPK1A				ZNRF3				RTN4RL1			ZNRF3	RTN4RL1			ZNRF3	RTN4RL1
																					USO1				INSM1				RUVBL1			INSM1	RUVBL1			INSM1	RUVBL1
																					USP10				AK4				RUVBL2			AK4	RUVBL2			AK4	RUVBL2
																					USP16				TRPC2				RUVBL2			TRPC2	RUVBL2			TRPC2	RUVBL2
																					USP26				PPM1G				SAMD4A			PPM1G	SAMD4A			PPM1G	SAMD4A
																					USP32				NSFL1C				SAP30			NSFL1C	SAP30			NSFL1C	SAP30
																					USP41				SNHG16				SAPCD2			SNHG16	SAPCD2			SNHG16	SAPCD2
																					UTP14A				DNAJC11				SAR1A			DNAJC11	SAR1A			DNAJC11	SAR1A
																					UXT				C4orf32				SAR1A			C4orf32	SAR1A			C4orf32	SAR1A
																					VAMP4				ACSM2B				SAR1B			ACSM2B	SAR1B			ACSM2B	SAR1B
																					VASP				PGAM1				SAV1			PGAM1	SAV1			PGAM1	SAV1
																					VAT1L				IGSF8				SAV1			IGSF8	SAV1			IGSF8	SAV1
																					VIM				SH3BP1				SBF2-AS1			SH3BP1	SBF2-AS1			SH3BP1	SBF2-AS1
																					VIPR1				LINC00471				SBNO1			LINC00471	SBNO1			LINC00471	SBNO1
																					VN1R3				MCM10				SCARB1			MCM10	SCARB1			MCM10	SCARB1
																					VNN2				B3GNTL1				SCARB1			B3GNTL1	SCARB1			B3GNTL1	SCARB1
																					VNN2				PFKP				SCCPDH			PFKP	SCCPDH			PFKP	SCCPDH
																					VPS24				TLX2				SCD			TLX2	SCD			TLX2	SCD
																					VPS4B				SFXN4				SCFD2			SFXN4	SCFD2			SFXN4	SCFD2
																					VSIG10L				TNFAIP6				SCFD2			TNFAIP6	SCFD2			TNFAIP6	SCFD2
																					VSIG10L				ASPHD2				SCO1			ASPHD2	SCO1			ASPHD2	SCO1
																					VWA5B1				LMCD1				SDC4			LMCD1	SDC4			LMCD1	SDC4
																					WAC				WDR5				SDF2L1			WDR5	SDF2L1			WDR5	SDF2L1
																					WASF1				NACC2				SDF4			NACC2	SDF4			NACC2	SDF4
																					WBP2				PHGDH				SEC13			PHGDH	SEC13			PHGDH	SEC13
																					WDR33				QPCTL				SEC23B			QPCTL	SEC23B			QPCTL	SEC23B
																					WDR36				ABCC4				SEC23B			ABCC4	SEC23B			ABCC4	SEC23B
																					WDR76				TBXAS1				SEC61A1			TBXAS1	SEC61A1			TBXAS1	SEC61A1
																					WDR93				EMG1				SEC61A1			EMG1	SEC61A1			EMG1	SEC61A1
																					WFDC6				HNRNPCL1				SEH1L			HNRNPCL1	SEH1L			HNRNPCL1	SEH1L
																					WFDC6				PPIF				SEH1L			PPIF	SEH1L			PPIF	SEH1L
																					WIPF1				OXTR				SEMA7A			OXTR	SEMA7A			OXTR	SEMA7A
																					WIPI2				SLC25A4				SEPHS1			SLC25A4	SEPHS1			SLC25A4	SEPHS1
																					WNT10A				CCT2				SERBP1			CCT2	SERBP1			CCT2	SERBP1
																					WT1				SLC46A1				SERBP1			SLC46A1	SERBP1			SLC46A1	SERBP1
																					XAGE1D				ST3GAL4				SERBP1			ST3GAL4	SERBP1			ST3GAL4	SERBP1
																					XAGE2B				IMP4				SERBP1			IMP4	SERBP1			IMP4	SERBP1
																					XKR7				COA7				SERF2-C15ORF63///MIR1282///HYPK///SERF2			COA7	SERF2-C15ORF63///MIR1282///HYPK///SERF2			COA7	SERF2-C15ORF63///MIR1282///HYPK///SERF2
																					XPO5				QDPR				SERF2-C15ORF63///MIR1282///HYPK///SERF2			QDPR	SERF2-C15ORF63///MIR1282///HYPK///SERF2			QDPR	SERF2-C15ORF63///MIR1282///HYPK///SERF2
																					YIPF1				PLEKHA6				SERPINE2			PLEKHA6	SERPINE2			PLEKHA6	SERPINE2
																					YY1AP1				AUH				SERPINH1			AUH	SERPINH1			AUH	SERPINH1
																					ZBED4				IL1RAP				SESN2			IL1RAP	SESN2			IL1RAP	SESN2
																					ZBTB22				PDK1				SESN2			PDK1	SESN2			PDK1	SESN2
																					ZBTB4				OTUD7B				SETBP1			OTUD7B	SETBP1			OTUD7B	SETBP1
																					ZBTB40				CS				SETD6			CS	SETD6			CS	SETD6
																					ZBTB9				LRP8				SF3B6			LRP8	SF3B6			LRP8	SF3B6
																					ZC3HAV1L				GINS3				SFPQ			GINS3	SFPQ			GINS3	SFPQ
																					ZDHHC9				PP7080				SFT2D1			PP7080	SFT2D1			PP7080	SFT2D1
																					ZFP14				DACT3				SFT2D1			DACT3	SFT2D1			DACT3	SFT2D1
																					ZFP3				P4HA2				SFXN1			P4HA2	SFXN1			P4HA2	SFXN1
																					ZFP30				ANK3				SFXN1			ANK3	SFXN1			ANK3	SFXN1
																					ZFPM2				PTGR2				SFXN4			PTGR2	SFXN4			PTGR2	SFXN4
																					ZMAT1				ENKD1				SFXN4			ENKD1	SFXN4			ENKD1	SFXN4
																					ZMAT3				SSSCA1				SGPL1			SSSCA1	SGPL1			SSSCA1	SGPL1
																					ZMYM4				CHTF18				SGPL1			CHTF18	SGPL1			CHTF18	SGPL1
																					ZNF10				CPSF3L				SGPP2			CPSF3L	SGPP2			CPSF3L	SGPP2
																					ZNF124				MCM4				SGPP2			MCM4	SGPP2			MCM4	SGPP2
																					ZNF146				E2F5				SGTA			E2F5	SGTA			E2F5	SGTA
																					ZNF175				AFAP1L2				SH2D2A			AFAP1L2	SH2D2A			AFAP1L2	SH2D2A
																					ZNF18				NPM1				SHCBP1			NPM1	SHCBP1			NPM1	SHCBP1
																					ZNF193				TIMM8A				SHMT2			TIMM8A	SHMT2			TIMM8A	SHMT2
																					ZNF275				FAM92A1				SHMT2			FAM92A1	SHMT2			FAM92A1	SHMT2
																					ZNF285A				FGF11				SHMT2			FGF11	SHMT2			FGF11	SHMT2
																					ZNF318				UBE2T				SIAH2			UBE2T	SIAH2			UBE2T	SIAH2
																					ZNF337				AP1S3				SIGMAR1			AP1S3	SIGMAR1			AP1S3	SIGMAR1
																					ZNF397				ZBTB46				SIPA1L2			ZBTB46	SIPA1L2			ZBTB46	SIPA1L2
																					ZNF500				IL1RN				SIPA1L2			IL1RN	SIPA1L2			IL1RN	SIPA1L2
																					ZNF524				CSRNP1				SLAMF1			CSRNP1	SLAMF1			CSRNP1	SLAMF1
																					ZNF549				TCF15				SLAMF1			TCF15	SLAMF1			TCF15	SLAMF1
																					ZNF557				CHCHD4				SLC16A1			CHCHD4	SLC16A1			CHCHD4	SLC16A1
																					ZNF582				METTL3				SLC16A1			METTL3	SLC16A1			METTL3	SLC16A1
																					ZNF586				PRR5L				SLC16A1			PRR5L	SLC16A1			PRR5L	SLC16A1
																					ZNF587				WDR18				SLC19A1			WDR18	SLC19A1			WDR18	SLC19A1
																					ZNF669				AP1S1				SLC19A1			AP1S1	SLC19A1			AP1S1	SLC19A1
																					ZNF684				AHI1				SLC19A1			AHI1	SLC19A1			AHI1	SLC19A1
																					ZNF720				USF1				SLC1A5			USF1	SLC1A5			USF1	SLC1A5
																					ZNF75A				FAH				SLC25A10			FAH	SLC25A10			FAH	SLC25A10
																					ZNF777				ZFP91				SLC25A11			ZFP91	SLC25A11			ZFP91	SLC25A11
																					ZNF831				NOCT				SLC25A13			NOCT	SLC25A13			NOCT	SLC25A13
																					ZNF90				MTMR9LP				SLC25A15			MTMR9LP	SLC25A15			MTMR9LP	SLC25A15
																					ZNHIT6				PSMA6				SLC25A19			PSMA6	SLC25A19			PSMA6	SLC25A19
																									RASD1				SLC25A32			RASD1	SLC25A32			RASD1	SLC25A32
																									DOCK7				SLC25A33			DOCK7	SLC25A33			DOCK7	SLC25A33
																									ADAM9				SLC25A39			ADAM9	SLC25A39			ADAM9	SLC25A39
																									KAZALD1				SLC25A43			KAZALD1	SLC25A43			KAZALD1	SLC25A43
																									MAPK13				SLC25A5			MAPK13	SLC25A5			MAPK13	SLC25A5
																									KPNB1				SLC27A2			KPNB1	SLC27A2			KPNB1	SLC27A2
																									SEC24C				SLC27A2			SEC24C	SLC27A2			SEC24C	SLC27A2
																									C7orf50				SLC27A4			C7orf50	SLC27A4			C7orf50	SLC27A4
																									CTIF				SLC29A1			CTIF	SLC29A1			CTIF	SLC29A1
																									SLC22A1				SLC29A1			SLC22A1	SLC29A1			SLC22A1	SLC29A1
																									C10orf35				SLC30A1			C10orf35	SLC30A1			C10orf35	SLC30A1
																									METTL13				SLC31A1			METTL13	SLC31A1			METTL13	SLC31A1
																									PWP2				SLC35B1			PWP2	SLC35B1			PWP2	SLC35B1
																									HPX				SLC38A10			HPX	SLC38A10			HPX	SLC38A10
																									ZNF365				SLC38A5			ZNF365	SLC38A5			ZNF365	SLC38A5
																									IGF2BP1				SLC39A14			IGF2BP1	SLC39A14			IGF2BP1	SLC39A14
																									BCKDK				SLC39A3			BCKDK	SLC39A3			BCKDK	SLC39A3
																									HEMK1				SLC39A4			HEMK1	SLC39A4			HEMK1	SLC39A4
																									PLA2G4C				SLC39A6			PLA2G4C	SLC39A6			PLA2G4C	SLC39A6
																									DBNL				SLC3A2			DBNL	SLC3A2			DBNL	SLC3A2
																									OR8B8				SLC43A3			OR8B8	SLC43A3			OR8B8	SLC43A3
																									TFB1M				SLC43A3			TFB1M	SLC43A3			TFB1M	SLC43A3
																									LRRC55				SLC6A6			LRRC55	SLC6A6			LRRC55	SLC6A6
																									PINX1				SLC7A1			PINX1	SLC7A1			PINX1	SLC7A1
																									SLC22A2				SLC7A1			SLC22A2	SLC7A1			SLC22A2	SLC7A1
																									C3				SLC7A1			C3	SLC7A1			C3	SLC7A1
																									EIF1AD				SLC7A5			EIF1AD	SLC7A5			EIF1AD	SLC7A5
																									PSMA6				SLC7A8			PSMA6	SLC7A8			PSMA6	SLC7A8
																									VEGFA				SLC9A7			VEGFA	SLC9A7			VEGFA	SLC9A7
																									FAM207A				SLCO4A1			FAM207A	SLCO4A1			FAM207A	SLCO4A1
																									GRAMD3				SLIRP			GRAMD3	SLIRP			GRAMD3	SLIRP
																									FEZ1				SMARCA4			FEZ1	SMARCA4			FEZ1	SMARCA4
																									WDR4				SMARCA4			WDR4	SMARCA4			WDR4	SMARCA4
																									BMP1				SMC2			BMP1	SMC2			BMP1	SMC2
																									FXR2				SMIM4			FXR2	SMIM4			FXR2	SMIM4
																									HSP90AA1				SMN2///SMN1			HSP90AA1	SMN2///SMN1			HSP90AA1	SMN2///SMN1
																									ARNTL2				SMNP			ARNTL2	SMNP			ARNTL2	SMNP
																									VARS2				SMOC2			VARS2	SMOC2			VARS2	SMOC2
																									AFG3L2				SMS			AFG3L2	SMS			AFG3L2	SMS
																									LAPTM4B				SNAPC4			LAPTM4B	SNAPC4			LAPTM4B	SNAPC4
																									ABCA17P				SNORA29///TCP1			ABCA17P	SNORA29///TCP1			ABCA17P	SNORA29///TCP1
																									PTPN11				SNORA29///TCP1			PTPN11	SNORA29///TCP1			PTPN11	SNORA29///TCP1
																									UTP14A				SNORA5B///TBRG4			UTP14A	SNORA5B///TBRG4			UTP14A	SNORA5B///TBRG4
																									AKT1				SNORA68///RPL18A			AKT1	SNORA68///RPL18A			AKT1	SNORA68///RPL18A
																									PPM1F				SNORD14D///SNORD14C///HSPA8			PPM1F	SNORD14D///SNORD14C///HSPA8			PPM1F	SNORD14D///SNORD14C///HSPA8
																									PGK1				SNORD19B///GNL3			PGK1	SNORD19B///GNL3			PGK1	SNORD19B///GNL3
																									GPAT4				SNORD45C///SNORD45A///SNORD45B///RABGGTB			GPAT4	SNORD45C///SNORD45A///SNORD45B///RABGGTB			GPAT4	SNORD45C///SNORD45A///SNORD45B///RABGGTB
																									ACSL4				SNORD88C///C19orf48			ACSL4	SNORD88C///C19orf48			ACSL4	SNORD88C///C19orf48
																									LOC641746				SNRK			LOC641746	SNRK			LOC641746	SNRK
																									MLLT11				SNRNP25			MLLT11	SNRNP25			MLLT11	SNRNP25
																									IL15RA				SNRPA			IL15RA	SNRPA			IL15RA	SNRPA
																									HSPA4				SNRPA1			HSPA4	SNRPA1			HSPA4	SNRPA1
																									MUM1				SNRPA1			MUM1	SNRPA1			MUM1	SNRPA1
																									HYAL2				SNRPB			HYAL2	SNRPB			HYAL2	SNRPB
																									CAPRIN1				SNRPB			CAPRIN1	SNRPB			CAPRIN1	SNRPB
																									WAC-AS1				SNRPD1			WAC-AS1	SNRPD1			WAC-AS1	SNRPD1
																									ABCB6				SNRPD1			ABCB6	SNRPD1			ABCB6	SNRPD1
																									MCM10				SNRPD3			MCM10	SNRPD3			MCM10	SNRPD3
																									FARP2				SNRPE			FARP2	SNRPE			FARP2	SNRPE
																									C4orf32				SNRPF			C4orf32	SNRPF			C4orf32	SNRPF
																									RAVER1				SNRPG			RAVER1	SNRPG			RAVER1	SNRPG
																									CTH				SNU13///ANXA2			CTH	SNU13///ANXA2			CTH	SNU13///ANXA2
																									SNORD22				SNX10			SNORD22	SNX10			SNORD22	SNX10
																									SLC7A5				SNX5			SLC7A5	SNX5			SLC7A5	SNX5
																									YIF1A				SNX5			YIF1A	SNX5			YIF1A	SNX5
																									ELSPBP1				SNX5			ELSPBP1	SNX5			ELSPBP1	SNX5
																									ZNRF1				SOCS1			ZNRF1	SOCS1			ZNRF1	SOCS1
																									GINS4				SOCS1			GINS4	SOCS1			GINS4	SOCS1
																									NRSN2				SOCS2			NRSN2	SOCS2			NRSN2	SOCS2
																									SMARCC2				SOCS2			SMARCC2	SOCS2			SMARCC2	SOCS2
																									KLHL18				SORD			KLHL18	SORD			KLHL18	SORD
																									CDC42EP2				SP2-AS1			CDC42EP2	SP2-AS1			CDC42EP2	SP2-AS1
																									CTU1				SPATA5L1			CTU1	SPATA5L1			CTU1	SPATA5L1
																									MTHFD1				SPATA6			MTHFD1	SPATA6			MTHFD1	SPATA6
																									NUS1				SPHK1			NUS1	SPHK1			NUS1	SPHK1
																									EGLN1				SPOUT1			EGLN1	SPOUT1			EGLN1	SPOUT1
																									NSMF				SPPL2A			NSMF	SPPL2A			NSMF	SPPL2A
																									RPN1				SPR			RPN1	SPR			RPN1	SPR
																									TNIP1				SPRY1			TNIP1	SPRY1			TNIP1	SPRY1
																									LIMS3-LOC440895				SRA1			LIMS3-LOC440895	SRA1			LIMS3-LOC440895	SRA1
																									EIF4G3				SRA1			EIF4G3	SRA1			EIF4G3	SRA1
																									NUDCD1				SRD5A3			NUDCD1	SRD5A3			NUDCD1	SRD5A3
																									TNS1				SRM			TNS1	SRM			TNS1	SRM
																									CHTF18				SRP72			CHTF18	SRP72			CHTF18	SRP72
																									OLMALINC				SRPRB			OLMALINC	SRPRB			OLMALINC	SRPRB
																									FZD5				SRPRB			FZD5	SRPRB			FZD5	SRPRB
																									TAF1A				SRRD			TAF1A	SRRD			TAF1A	SRRD
																									LGALSL				SRSF1			LGALSL	SRSF1			LGALSL	SRSF1
																									TRMT61A				SRSF1			TRMT61A	SRSF1			TRMT61A	SRSF1
																									IMPDH2				SRSF10			IMPDH2	SRSF10			IMPDH2	SRSF10
																									DOLPP1				SRSF10			DOLPP1	SRSF10			DOLPP1	SRSF10
																									DAD1				SRSF3			DAD1	SRSF3			DAD1	SRSF3
																									P2RY1				SRXN1			P2RY1	SRXN1			P2RY1	SRXN1
																									P3H4				SSBP1			P3H4	SSBP1			P3H4	SSBP1
																									SAMD4B				SSNA1			SAMD4B	SSNA1			SAMD4B	SSNA1
																									RANGAP1				SSRP1			RANGAP1	SSRP1			RANGAP1	SSRP1
																									MESP1				SSRP1			MESP1	SSRP1			MESP1	SSRP1
																									C20orf197				SSSCA1			C20orf197	SSSCA1			C20orf197	SSSCA1
																									B4GALT6				STAT3			B4GALT6	STAT3			B4GALT6	STAT3
																									PSMD12				STC2			PSMD12	STC2			PSMD12	STC2
																									SSTR2				STIP1			SSTR2	STIP1			SSTR2	STIP1
																									EIF4E				STIP1			EIF4E	STIP1			EIF4E	STIP1
																									BRIX1				STK17B			BRIX1	STK17B			BRIX1	STK17B
																									EEF1E1				STK40			EEF1E1	STK40			EEF1E1	STK40
																									HEMK1				STOML2			HEMK1	STOML2			HEMK1	STOML2
																									DCUN1D5				STRAP			DCUN1D5	STRAP			DCUN1D5	STRAP
																									SF3B3				STRIP2			SF3B3	STRIP2			SF3B3	STRIP2
																									VSIG4				STRIP2			VSIG4	STRIP2			VSIG4	STRIP2
																									PRSS21				STX6			PRSS21	STX6			PRSS21	STX6
																									LINC00691				STX6			LINC00691	STX6			LINC00691	STX6
																									CYP51A1				SUCLG2			CYP51A1	SUCLG2			CYP51A1	SUCLG2
																									TFF1				SUCNR1			TFF1	SUCNR1			TFF1	SUCNR1
																									SLC26A6				SUPT4H1			SLC26A6	SUPT4H1			SLC26A6	SUPT4H1
																									TUBA4A				SURF2			TUBA4A	SURF2			TUBA4A	SURF2
																									XRCC6				SURF4			XRCC6	SURF4			XRCC6	SURF4
																									YKT6				SUV39H2			YKT6	SUV39H2			YKT6	SUV39H2
																									NAT10				SYNCRIP			NAT10	SYNCRIP			NAT10	SYNCRIP
																									PANK3				SYNCRIP			PANK3	SYNCRIP			PANK3	SYNCRIP
																									SLC2A4				SYNCRIP			SLC2A4	SYNCRIP			SLC2A4	SYNCRIP
																									RHOV				SYNCRIP			RHOV	SYNCRIP			RHOV	SYNCRIP
																									GRB2				SYNCRIP			GRB2	SYNCRIP			GRB2	SYNCRIP
																									CACYBP				SYNGR2			CACYBP	SYNGR2			CACYBP	SYNGR2
																													SYNGR3				SYNGR3				SYNGR3
																													SZRD1				SZRD1				SZRD1
																													SZRD1				SZRD1				SZRD1
																													TAF13				TAF13				TAF13
																													TAF1A				TAF1A				TAF1A
																													TAP1				TAP1				TAP1
																													TARS				TARS				TARS
																													TBC1D24				TBC1D24				TBC1D24
																													TBL3				TBL3				TBL3
																													TBX21				TBX21				TBX21
																													TCEB1				TCEB1				TCEB1
																													TCEB1				TCEB1				TCEB1
																													TCEB3				TCEB3				TCEB3
																													TDH				TDH				TDH
																													TFAM				TFAM				TFAM
																													TFAM				TFAM				TFAM
																													TFB2M				TFB2M				TFB2M
																													TFDP1				TFDP1				TFDP1
																													TFDP1				TFDP1				TFDP1
																													TFRC				TFRC				TFRC
																													TFRC				TFRC				TFRC
																													TGS1				TGS1				TGS1
																													THG1L				THG1L				THG1L
																													TIAM2				TIAM2				TIAM2
																													TIMM10				TIMM10				TIMM10
																													TIMM10				TIMM10				TIMM10
																													TIMM13				TIMM13				TIMM13
																													TIMM17A				TIMM17A				TIMM17A
																													TIMM17A				TIMM17A				TIMM17A
																													TIMM21				TIMM21				TIMM21
																													TIMM22				TIMM22				TIMM22
																													TIMM23B///TIMM23				TIMM23B///TIMM23				TIMM23B///TIMM23
																													TIMM23B///TIMM23				TIMM23B///TIMM23				TIMM23B///TIMM23
																													TIMM44				TIMM44				TIMM44
																													TIMM44				TIMM44				TIMM44
																													TIMM50				TIMM50				TIMM50
																													TIPIN				TIPIN				TIPIN
																													TK1				TK1				TK1
																													TLCD1				TLCD1				TLCD1
																													TM2D3				TM2D3				TM2D3
																													TM2D3				TM2D3				TM2D3
																													TM9SF1				TM9SF1				TM9SF1
																													TMA16				TMA16				TMA16
																													TMED3				TMED3				TMED3
																													TMED9				TMED9				TMED9
																													TMEM126A				TMEM126A				TMEM126A
																													TMEM141				TMEM141				TMEM141
																													TMEM147				TMEM147				TMEM147
																													TMEM161A				TMEM161A				TMEM161A
																													TMEM167A				TMEM167A				TMEM167A
																													TMEM201				TMEM201				TMEM201
																													TMEM208				TMEM208				TMEM208
																													TMEM33				TMEM33				TMEM33
																													TMEM5				TMEM5				TMEM5
																													TMEM5				TMEM5				TMEM5
																													TMEM70				TMEM70				TMEM70
																													TMEM97				TMEM97				TMEM97
																													TMEM97				TMEM97				TMEM97
																													TMEM97				TMEM97				TMEM97
																													TNF				TNF				TNF
																													TNFRSF10B				TNFRSF10B				TNFRSF10B
																													TNFRSF18				TNFRSF18				TNFRSF18
																													TNFRSF18				TNFRSF18				TNFRSF18
																													TNFRSF21				TNFRSF21				TNFRSF21
																													TNFRSF4				TNFRSF4				TNFRSF4
																													TNFRSF8				TNFRSF8				TNFRSF8
																													TNFRSF9				TNFRSF9				TNFRSF9
																													TNFRSF9				TNFRSF9				TNFRSF9
																													TNFRSF9				TNFRSF9				TNFRSF9
																													TNFSF11				TNFSF11				TNFSF11
																													TNFSF14				TNFSF14				TNFSF14
																													TNFSF8				TNFSF8				TNFSF8
																													TNFSF8				TNFSF8				TNFSF8
																													TNIP2				TNIP2				TNIP2
																													TNIP2				TNIP2				TNIP2
																													TNIP3				TNIP3				TNIP3
																													TNPO1				TNPO1				TNPO1
																													TNPO2				TNPO2				TNPO2
																													TNPO2				TNPO2				TNPO2
																													TOMM22				TOMM22				TOMM22
																													TOMM40				TOMM40				TOMM40
																													TOMM40L				TOMM40L				TOMM40L
																													TOMM5				TOMM5				TOMM5
																													TOMM5				TOMM5				TOMM5
																													TOMM6///PRICKLE4				TOMM6///PRICKLE4				TOMM6///PRICKLE4
																													TOP2A				TOP2A				TOP2A
																													TOR1A				TOR1A				TOR1A
																													TPI1				TPI1				TPI1
																													TPI1				TPI1				TPI1
																													TPM4				TPM4				TPM4
																													TRA2B				TRA2B				TRA2B
																													TRABD				TRABD				TRABD
																													TRAF1				TRAF1				TRAF1
																													TRAF4				TRAF4				TRAF4
																													TRAP1				TRAP1				TRAP1
																													TRIB1				TRIB1				TRIB1
																													TRIB3				TRIB3				TRIB3
																													TRIP13				TRIP13				TRIP13
																													TRIP6				TRIP6				TRIP6
																													TRMT1				TRMT1				TRMT1
																													TRMT1				TRMT1				TRMT1
																													TRMT6				TRMT6				TRMT6
																													TRUB2				TRUB2				TRUB2
																													TSEN15				TSEN15				TSEN15
																													TSEN15				TSEN15				TSEN15
																													TSEN2				TSEN2				TSEN2
																													TSPAN3				TSPAN3				TSPAN3
																													TSR1				TSR1				TSR1
																													TSR1				TSR1				TSR1
																													TSTA3				TSTA3				TSTA3
																													TSTA3				TSTA3				TSTA3
																													TTC26				TTC26				TTC26
																													TTC26				TTC26				TTC26
																													TTC27				TTC27				TTC27
																													TTC4				TTC4				TTC4
																													TTK				TTK				TTK
																													TTLL12				TTLL12				TTLL12
																													TTLL12				TTLL12				TTLL12
																													TTLL4				TTLL4				TTLL4
																													TUBA1B				TUBA1B				TUBA1B
																													TUBA1B				TUBA1B				TUBA1B
																													TUBA1C				TUBA1C				TUBA1C
																													TUBA1C				TUBA1C				TUBA1C
																													TUBB				TUBB				TUBB
																													TUBB				TUBB				TUBB
																													TUBB3				TUBB3				TUBB3
																													TUBB3				TUBB3				TUBB3
																													TUBB4B				TUBB4B				TUBB4B
																													TUBB4B				TUBB4B				TUBB4B
																													TUBE1				TUBE1				TUBE1
																													TUBG1				TUBG1				TUBG1
																													TUFM				TUFM				TUFM
																													TWIST1				TWIST1				TWIST1
																													TXLNG				TXLNG				TXLNG
																													TXN				TXN				TXN
																													TXNDC17				TXNDC17				TXNDC17
																													TXNL1				TXNL1				TXNL1
																													TXNL4A				TXNL4A				TXNL4A
																													TYMP				TYMP				TYMP
																													TYMS				TYMS				TYMS
																													TYW3				TYW3				TYW3
																													UBA5				UBA5				UBA5
																													UBA5				UBA5				UBA5
																													UBD///GABBR1				UBD///GABBR1				UBD///GABBR1
																													UBE2J2				UBE2J2				UBE2J2
																													UBE2M				UBE2M				UBE2M
																													UBE2N				UBE2N				UBE2N
																													UBE2S				UBE2S				UBE2S
																													UBE2T				UBE2T				UBE2T
																													UBE3C				UBE3C				UBE3C
																													UBE3C				UBE3C				UBE3C
																													UBFD1				UBFD1				UBFD1
																													UBQLN1				UBQLN1				UBQLN1
																													UBXN8				UBXN8				UBXN8
																													UCHL3				UCHL3				UCHL3
																													UCHL5				UCHL5				UCHL5
																													UFSP1				UFSP1				UFSP1
																													UHMK1				UHMK1				UHMK1
																													UHRF1				UHRF1				UHRF1
																													UHRF1BP1L				UHRF1BP1L				UHRF1BP1L
																													UMPS				UMPS				UMPS
																													UMPS				UMPS				UMPS
																													UNG				UNG				UNG
																													UQCC2				UQCC2				UQCC2
																													UQCRC1				UQCRC1				UQCRC1
																													UQCRQ				UQCRQ				UQCRQ
																													URB2				URB2				URB2
																													USP14				USP14				USP14
																													USP45				USP45				USP45
																													UTP11				UTP11				UTP11
																													UTP14A				UTP14A				UTP14A
																													UTP15				UTP15				UTP15
																													UTP20				UTP20				UTP20
																													UTP23				UTP23				UTP23
																													UTP4				UTP4				UTP4
																													UTP4				UTP4				UTP4
																													UTP6				UTP6				UTP6
																													UTS2R				UTS2R				UTS2R
																													UTY				UTY				UTY
																													VARS				VARS				VARS
																													VCP				VCP				VCP
																													VDAC1				VDAC1				VDAC1
																													VDAC1				VDAC1				VDAC1
																													VDAC2				VDAC2				VDAC2
																													VDAC3				VDAC3				VDAC3
																													VDR				VDR				VDR
																													VDR				VDR				VDR
																													VEGFA				VEGFA				VEGFA
																													VEGFA				VEGFA				VEGFA
																													VPS37C				VPS37C				VPS37C
																													VPS53				VPS53				VPS53
																													VSIG10L				VSIG10L				VSIG10L
																													VWCE				VWCE				VWCE
																													WARS				WARS				WARS
																													WARS				WARS				WARS
																													WBSCR22				WBSCR22				WBSCR22
																													WDHD1				WDHD1				WDHD1
																													WDR12				WDR12				WDR12
																													WDR18				WDR18				WDR18
																													WDR3				WDR3				WDR3
																													WDR36				WDR36				WDR36
																													WDR4				WDR4				WDR4
																													WDR4				WDR4				WDR4
																													WDR43				WDR43				WDR43
																													WDR46				WDR46				WDR46
																													WDR5				WDR5				WDR5
																													WDR74				WDR74				WDR74
																													WDR77				WDR77				WDR77
																													WDR83				WDR83				WDR83
																													WEE1				WEE1				WEE1
																													WRAP53				WRAP53				WRAP53
																													XCL1				XCL1				XCL1
																													XCL1				XCL1				XCL1
																													XCL2///XCL1				XCL2///XCL1				XCL2///XCL1
																													XPO5				XPO5				XPO5
																													XPO5				XPO5				XPO5
																													XPO5				XPO5				XPO5
																													XRCC5				XRCC5				XRCC5
																													YARS				YARS				YARS
																													YBX1				YBX1				YBX1
																													YBX3				YBX3				YBX3
																													YBX3				YBX3				YBX3
																													YIF1A				YIF1A				YIF1A
																													YKT6				YKT6				YKT6
																													YKT6				YKT6				YKT6
																													YME1L1				YME1L1				YME1L1
																													YRDC				YRDC				YRDC
																													YRDC				YRDC				YRDC
																													YWHAE				YWHAE				YWHAE
																													YWHAG				YWHAG				YWHAG
																													YWHAQ				YWHAQ				YWHAQ
																													YWHAQ				YWHAQ				YWHAQ
																													ZBED2				ZBED2				ZBED2
																													ZBTB32				ZBTB32				ZBTB32
																													ZDHHC12				ZDHHC12				ZDHHC12
																													ZDHHC16				ZDHHC16				ZDHHC16
																													ZDHHC9				ZDHHC9				ZDHHC9
																													ZMPSTE24				ZMPSTE24				ZMPSTE24
																													ZMYND11				ZMYND11				ZMYND11
																													ZMYND19				ZMYND19				ZMYND19
																													ZNF207				ZNF207				ZNF207
																													ZNF259P1///ZPR1				ZNF259P1///ZPR1				ZNF259P1///ZPR1
																													ZNF367				ZNF367				ZNF367
																													ZNF542P				ZNF542P				ZNF542P
																													ZNF576				ZNF576				ZNF576
																													ZNF593				ZNF593				ZNF593
																													ZNF668				ZNF668				ZNF668
																													ZNF706				ZNF706				ZNF706
																													ZNHIT6				ZNHIT6				ZNHIT6
																													ZNRF1				ZNRF1				ZNRF1
																													ZPR1				ZPR1				ZPR1
																													ZWILCH				ZWILCH				ZWILCH
																													ZWILCH				ZWILCH				ZWILCH
																													ZWINT				ZWINT				ZWINT
