# Supplementary material for: Identification of potential new T cell activation molecules: a Bioinformatic Approach
Source: Sci Rep. 2024 Sep 27;14:22219. doi: 10.1038/s41598-024-73003-9 (PMC11436975; doi:10.1038/s41598-024-73003-9)
Supplement: Supplementary file 6 — Supplementary Material 6 [file 41598_2024_73003_MOESM6_ESM.xlsx]

## Sheet: Table S5
Potential New T cell activation molecules and suppl references describiing some functions for those candidates.
Candidates.
Genes	Name/Aliases	Ensemble	NCBI Entrez	Function*	Ref
ANAPC1	Anaphase Promoting Complex Subunit 1	ENSG00000153107	64682	Component of the anaphase promoting complex/cyclosome (APC/C), a cell cycle regulated E3 ubiquitin ligase that controls progression through mitosis and the G1 phase of the cell cycle	1	1	Jin L, Williamson A, Banerjee S, et al. Mechanism of ubiquitin-chain formation by the human anaphase-promoting complex. Cell. 2008;133:653–665.
EPB41L5	Erythrocyte Membrane Protein Band 4.1 Like 5	ENSG00000115109	57669	Plays a role in the formation and organization of tight junctions during the establishment of polarity in epithelial cells	2	2	Gosens I, Sessa A, den Hollander AI, et al. FERM protein EPB41L5 is a novel member of the mammalian CRB-MPP5 polarity complex. Exp Cell Res. 2007;313:3959–3970.
FBLN7	Fibulin 7	ENSG00000144152	129804	An adhesion molecule that interacts with extracellular matrix molecules in developing teeth and may play important roles in differentiation and maintenance of odontoblasts as well as in dentin formation	**
IGSF6	Immunoglobulin Superfamily Member 6	ENSG00000140749	10261	Up regulated by TNF and CSF2/GM-CSF in dendritic cells and down regulated by phorbol myristate acetate (PMA) and ionomycin in monocytes	3	3	Bates EEM, Dieu MC, Ravel O, et al. CD40L activation of dendritic cells down-regulates DORA, a novel member of the immunoglobulin superfamily. Mol Immunol. 1998;35:513–524.
IL6ST	Interleukin 6 Cytokine Family Signal Transducer	ENSG00000134352	3572	Binding of IL6 to IL6R induces IL6ST homodimerization and formation of a high-affinity receptor complex, which activates the intracellular JAK-MAPK and JAK-STAT3 signaling pathways	4	4	Hibi M, Murakami M, Saito M, et al. Molecular cloning and expression of an IL-6 signal transducer, gp130. Cell. 1990;63:1149–1157.
MDM4	Mouse Double Minute 4, Human Homolog Of; P53-Binding Protein	ENSG00000198625	4194	Along with MDM2, contributes to TP53 regulation	5	5	Toufektchan E, Lejour V, Durand R, et al. Germline mutation of MDM4, a major p53 regulator, in a familial syndrome of defective telomere maintenance. Sci Adv;6 . Epub ahead of print 2020. DOI: 10.1126/SCIADV.AAY3511.
PIN1	Peptidylprolyl Cis/Trans Isomerase, NIMA-Interacting 1	ENSG00000127445	5300	By inducing conformational changes in a subset of phosphorylated proteins, acts as a molecular switch in multiple cellular processes	6	6	Lee TH, Chen CH, Suizu F, et al. Death-associated protein kinase 1 phosphorylates Pin1 and inhibits its prolyl isomerase activity and cellular function. Mol Cell. 2011;42:147–159.
PODXL2	Podocalyxin Like 2	ENSG00000114631	50512	Mediates rapid rolling of leukocytes over vascular surfaces through high affinity divalent cation-dependent interactions with E-, P- and L-selectins	7	7	Kerr SC, Fieger CB, Snapp KR, et al. Endoglycan, a member of the CD34 family of sialomucins, is a ligand for the vascular selectins. J Immunol. 2008;181:1480–1490.
RHO	Rhodopsin	ENSG00000163914	6010	Receptor phosphorylation mediates displacement of the bound G-protein alpha subunit by the arrestin SAG and terminates signaling	8	8	He Y, Gao X, Goswami D, et al. Molecular assembly of rhodopsin with G protein-coupled receptor kinases. Cell Res. 2017;27:728–747.
RND3	Rho Family GTPase 3	ENSG00000115963	390	Binds GTP but lacks intrinsic GTPase activity and is resistant to Rho-specific GTPase-activating proteins	**
SCUBE2	Signal Peptide, CUB Domain And EGF Like Domain Containing 2	ENSG00000175356	57758	Lipid-binding protein required for SHH long-range signaling by binding to the dually lipid-modified SHH (ShhNp) and by promoting ShhNp mobilization, solubilization and release from the cell membrane	9	9	Tukachinsky H, Kuzmickas RP, Jao CY, et al. Dispatched and scube mediate the efficient secretion of the cholesterol-modified hedgehog ligand. Cell Rep. 2012;2:308–320.
SYT10	Synaptotagmin 10	ENSG00000110975	341359	Ca(2+) sensor specifically required for the Ca(2+)-dependent exocytosis of secretory vesicles containing IGF1 in neurons of the olfactory bulb.	**
NHLRC2	NHL Repeat Containing 2	ENSG00000196865	374354	Required for normal embryonic development.	10	10	Uusimaa J, Kaarteenaho R, Paakkola T, et al. NHLRC2 variants identified in patients with fibrosis, neurodegeneration, and cerebral angiomatosis (FINCA): characterisation of a novel cerebropulmonary disease. Acta Neuropathologica 2018 135:5. 2018;135:727–742.
GSTD	Glutathione S-Transferase Mu 2	ENSG00000213366	2946	Conjugation of reduced glutathione to a wide number of exogenous and endogenous hydrophobic electrophiles.	11	11	Brunnström Å, Hamberg M, Griffiths WJ, et al. Biosynthesis of 14,15-hepoxilins in human l1236 Hodgkin lymphoma cells and eosinophils. Lipids. 2011;46:69–79.
HBZ	Hemoglobin Subunit Zeta	ENSG00000130656	3050	The zeta chain is an alpha-type chain of mammalian embryonic hemoglobin.	**
SH3GLB1	SH3 Domain Containing GRB2 Like, Endophilin B1	ENSG00000097033	51100	Isoform 2 acts antiapoptotic in neuronal cells; involved in maintenance of mitochondrial morphology and promotes neuronal viability	12	12	Takahashi Y, Meyerkord CL, Hori T, et al. Bif-1 regulates Atg9 trafficking by mediating the fission of Golgi membranes during autophagy. Autophagy. 2011;7:61–73.
RPUSD4	RNA Pseudouridylate Synthase Domain-Containing Protein 4	NSG00000165526	84881	Catalyzes uridine to pseudouridine isomerization (pseudouridylation) of different mitochondrial RNA substrates	13	13	Antonicka H, Choquet K, Lin Z, et al. A pseudouridine synthase module is essential for mitochondrial protein synthesis and cell viability. EMBO Rep. 2017;18:28–38.
ACVR1C	Activin A Receptor Type 1C	ENSG00000123612	130399	Plays a role in cell differentiation, growth arrest and apoptosis.	14	14	Bondestam J, Huotari MA, Morén A, et al. cDNA cloning, expression studies and chromosome mapping of human type I serine/threonine kinase receptor ALK7 (ACVR1C). Cytogenet Cell Genet. 2001;95:157–162.
TM7SF2	Transmembrane 7 Superfamily Member	ENSG00000149809	7108	Catalyzes the reduction of the C14-unsaturated bond of lanosterol, as part of the metabolic pathway leading to cholesterol biosynthesis.	15	15	Bennati AM, Castelli M, della Fazia MA, et al. Sterol dependent regulation of human TM7SF2 gene expression: role of the encoded 3beta-hydroxysterol Delta14-reductase in human cholesterol biosynthesis. Biochim Biophys Acta. 2006;1761:677–685.
IL4R	Interleukin 4 Receptor	ENSG00000077238	3566	Soluble IL4R (sIL4R) inhibits IL4-mediated cell proliferation and IL5 up-regulation by T-cells.	16	16	Keegan AD, Nelms K, White M, et al. An IL-4 receptor region containing an insulin receptor motif is important for IL-4-mediated IRS-1 phosphorylation and cell growth. Cell. 1994;76:811–820.
ARL1	ADP Ribosylation Factor Like GTPase 1	ENSG00000120805	400	Plays thereby a role in a wide range of fundamental cellular processes, including cell polarity, innate immunity, or protein secretion mediated by arfaptins, which were shown to play a role in maintaining insulin secretion from pancreatic beta cells	17	17	Gehart H, Goginashvili A, Beck R, et al. The BAR domain protein Arfaptin-1 controls secretory granule biogenesis at the trans-Golgi network. Dev Cell. 2012;23:756–768.
PLAGL2	PLAG1 Like Zinc Finger 2	ENSG00000126003	5326	PLAGL2 transactivate in mesenchymal cells only if depleted from a repressing region	18	18	Kas K, Voz ML, Hensen K, et al. Transcriptional activation capacity of the novel PLAG family of zinc finger proteins. J Biol Chem. 1998;273:23026–23032.
ABCF1	ATP Binding Cassette Subfamily F Member 1	ENSG00000204574	23	The precise level where ABCF1 protein functions to modulate immune responses to pathogens remains to be determined but is anticipated to involve IRF-3 and CXCL10 production.	19	19	Cao QT, Aguiar JA, Tremblay BJM, et al. ABCF1 Regulates dsDNA-induced Immune Responses in Human Airway Epithelial Cells. Front Cell Infect Microbiol;10 . Epub ahead of print September 16, 2020. DOI: 10.3389/FCIMB.2020.00487.
CD53	Tetraspanin-25	ENSG00000143119	963	CD53 is shown to stabilize CD45 on the membrane and is required for optimal phosphatase activity and subsequent Lck activation	20	20	Dunlock VME, Arp AB, Singh SP, et al. Tetraspanin CD53 controls T cell immunity through regulation of CD45RO stability, mobility, and function. Cell Rep;39 . Epub ahead of print June 28, 2022. DOI: 10.1016/J.CELREP.2022.111006.
Table S5. Candidate genes to participate in the activation of T CD4+ lymphocytes.
*Main function described in GeneCards (https://www.genecards.org/ Last accessed June 2023).
** Described in Uniprot (www.uniprot.org Last accessed June 2023)
